# Supplementary material for: Genetic and clinical determinants of neonatal jaundice and growth patterns in the Qingdao birth cohort: A genome-wide association study
Source: PLoS One. 2026 Jan 16;21(1):e0338567. doi: 10.1371/journal.pone.0338567 (PMC12810793; doi:10.1371/journal.pone.0338567)
Supplement: S1 Table — (XLSX) [file pone.0338567.s006.xlsx]

## Sheet: Sheet1
Supplementary Table 1. The significant single variants associated with JAU
SNP	Gene	Chromsome	Base position (hg38)	Effect allele	OR	P-value	Function	Previous association in GWAS catalog
rs4148323	UGT1A7,UGT1A10,UGT1A4,UGT1A9,UGT1A3,UGT1A1,UGT1A5,UGT1A6,UGT1A8,	chr2	233760498	G	1.675	2.27e-18	intron_variant,intron_variant,intron_variant,intron_variant,intron_variant,missense_variant,intron_variant,intron_variant,intron_variant,	known
rs4433994	UGT1A7,UGT1A9,UGT1A8,UGT1A10,	chr2	233683989	G	1.42	3.23e-15	intron_variant,intron_variant,intron_variant,intron_variant,	novel
rs2602377	UGT1A9,UGT1A10,UGT1A8,	chr2	233673566	G	1.42	3.39e-15	intron_variant,intron_variant,intron_variant,	novel
rs4583459	UGT1A7,UGT1A9,UGT1A10,UGT1A8,	chr2	233684728	G	1.418	3.91e-15	intron_variant,intron_variant,intron_variant,intron_variant,	novel
rs7592624	UGT1A10,UGT1A8,UGT1A6,UGT1A7,UGT1A9,	chr2	233694260	G	1.417	4.9e-15	intron_variant,intron_variant,intron_variant,intron_variant,intron_variant,	known
rs6761246	-,UGT1A7,UGT1A9,UGT1A8,UGT1A6,UGT1A10,	chr2	233694793	A	1.416	5.16e-15	regulatory_region_variant,intron_variant,intron_variant,intron_variant,intron_variant,intron_variant,	novel
rs2741049	UGT1A9,UGT1A8,UGT1A10,	chr2	233673188	T	1.414	6.59e-15	intron_variant,intron_variant,intron_variant,	novel
rs2741047	UGT1A9,UGT1A10,UGT1A8,	chr2	233673008	A	1.413	7.17e-15	intron_variant,intron_variant,intron_variant,	novel
rs7579530	UGT1A10,UGT1A8,UGT1A9,UGT1A7,	chr2	233679939	G	1.413	7.17e-15	intron_variant,intron_variant,intron_variant,upstream_gene_variant,	novel
rs4663888	UGT1A9,UGT1A7,UGT1A10,UGT1A8,	chr2	233683341	G	1.412	7.8e-15	intron_variant,intron_variant,intron_variant,intron_variant,	novel
rs10199293	UGT1A9,UGT1A7,UGT1A8,UGT1A10,	chr2	233680858	T	1.412	7.8e-15	intron_variant,upstream_gene_variant,intron_variant,intron_variant,	novel
rs10190976	UGT1A8,UGT1A10,UGT1A9,UGT1A7,	chr2	233678796	G	1.412	8.55e-15	intron_variant,intron_variant,intron_variant,upstream_gene_variant,	novel
rs2741050	-,UGT1A9,UGT1A8,UGT1A10,	chr2	233674537	T	1.412	8.55e-15	regulatory_region_variant,intron_variant,intron_variant,intron_variant,	novel
rs6754100	UGT1A7,UGT1A9,UGT1A10,UGT1A8,UGT1A6,	chr2	233687568	A	1.412	8.64e-15	intron_variant,intron_variant,intron_variant,intron_variant,upstream_gene_variant,	novel
rs7595138	UGT1A8,UGT1A10,UGT1A9,UGT1A7,	chr2	233679399	T	1.411	9.3e-15	intron_variant,intron_variant,intron_variant,upstream_gene_variant,	novel
rs2602379	-,UGT1A8,UGT1A10,UGT1A9,	chr2	233674416	G	1.411	9.3e-15	regulatory_region_variant,intron_variant,intron_variant,intron_variant,	novel
rs6707947	UGT1A6,UGT1A8,UGT1A10,UGT1A7,UGT1A9,	chr2	233689269	T	1.411	9.3e-15	upstream_gene_variant,intron_variant,intron_variant,intron_variant,intron_variant,	novel
rs2602378	UGT1A10,UGT1A8,UGT1A9,	chr2	233673858	A	1.411	9.3e-15	intron_variant,intron_variant,intron_variant,	novel
rs2602380	UGT1A10,UGT1A8,UGT1A9,	chr2	233675660	T	1.409	1.11e-14	intron_variant,intron_variant,intron_variant,	novel
rs7587916	UGT1A8,UGT1A10,UGT1A9,UGT1A7,	chr2	233678168	A	1.409	1.11e-14	intron_variant,intron_variant,intron_variant,upstream_gene_variant,	novel
rs17863778	UGT1A8,UGT1A10,UGT1A7,UGT1A9,	chr2	233682328	C	1.409	1.17e-14	intron_variant,intron_variant,synonymous_variant,intron_variant,	novel
rs17868324	UGT1A8,UGT1A10,UGT1A7,UGT1A9,	chr2	233682329	G	1.409	1.17e-14	intron_variant,intron_variant,missense_variant,intron_variant,	novel
rs17868323	UGT1A8,UGT1A10,UGT1A7,UGT1A9,	chr2	233682324	T	1.408	1.4e-14	intron_variant,intron_variant,missense_variant,intron_variant,	novel
rs7571915	UGT1A8,UGT1A10,UGT1A9,UGT1A7,	chr2	233677928	G	1.501	5.77e-14	intron_variant,intron_variant,intron_variant,upstream_gene_variant,	known
rs10197460	UGT1A7,UGT1A9,UGT1A8,UGT1A10,	chr2	233680544	G	1.5	5.95e-14	upstream_gene_variant,intron_variant,intron_variant,intron_variant,	known
rs11692664	UGT1A7,UGT1A9,UGT1A10,UGT1A8,	chr2	233678562	A	1.5	5.95e-14	upstream_gene_variant,intron_variant,intron_variant,intron_variant,	known
rs11692021	UGT1A10,UGT1A8,UGT1A7,UGT1A9,	chr2	233682559	T	1.5	6.14e-14	intron_variant,intron_variant,missense_variant,intron_variant,	known
rs4530361	UGT1A10,UGT1A8,UGT1A7,UGT1A9,	chr2	233681395	A	1.499	6.71e-14	intron_variant,intron_variant,upstream_gene_variant,intron_variant,	known
rs7577677	UGT1A8,UGT1A10,UGT1A9,UGT1A7,	chr2	233681970	C	1.499	6.71e-14	intron_variant,intron_variant,intron_variant,synonymous_variant,	known
rs2070959	UGT1A10,UGT1A8,UGT1A6,UGT1A9,UGT1A7,	chr2	233693545	A	1.498	7.11e-14	intron_variant,intron_variant,missense_variant,intron_variant,intron_variant,	known
rs10167119	UGT1A10,UGT1A8,UGT1A7,UGT1A9,	chr2	233680666	T	1.497	7.57e-14	intron_variant,intron_variant,upstream_gene_variant,intron_variant,	known
rs7586110	UGT1A8,UGT1A10,UGT1A9,UGT1A7,	chr2	233681881	T	1.496	8.27e-14	intron_variant,intron_variant,intron_variant,upstream_gene_variant,	known
rs10202865	UGT1A8,UGT1A10,UGT1A9,UGT1A7,	chr2	233679061	C	1.496	8.76e-14	intron_variant,intron_variant,intron_variant,upstream_gene_variant,	known
rs10173355	UGT1A9,UGT1A7,UGT1A8,UGT1A6,UGT1A10,	chr2	233688675	A	1.496	8.76e-14	intron_variant,intron_variant,intron_variant,upstream_gene_variant,intron_variant,	known
rs10179094	UGT1A10,UGT1A8,UGT1A6,UGT1A7,UGT1A9,	chr2	233689179	T	1.495	9.03e-14	intron_variant,intron_variant,upstream_gene_variant,intron_variant,intron_variant,	known
rs10189426	-,UGT1A10,UGT1A8,UGT1A9,	chr2	233674844	C	1.515	3.47e-13	regulatory_region_variant,intron_variant,intron_variant,intron_variant,	novel
rs12615708	-,-,UGT1A8,UGT1A10,UGT1A9,	chr2	233675200	G	1.515	3.47e-13	regulatory_region_variant,regulatory_region_variant,intron_variant,intron_variant,intron_variant,	novel
rs7349250	UGT1A9,UGT1A10,UGT1A8,	chr2	233673274	A	1.515	3.47e-13	intron_variant,intron_variant,intron_variant,	novel
rs3806598	UGT1A9,UGT1A8,UGT1A10,	chr2	233671246	A	1.508	5.82e-13	upstream_gene_variant,intron_variant,intron_variant,	novel
rs4347832	UGT1A10,UGT1A8,UGT1A9,UGT1A7,	chr2	233684395	T	1.441	1.82e-12	intron_variant,intron_variant,intron_variant,intron_variant,	known
rs13002774	UGT1A10,UGT1A8,UGT1A9,UGT1A7,	chr2	233685060	G	1.44	1.97e-12	intron_variant,intron_variant,intron_variant,intron_variant,	known
rs11902131	UGT1A8,UGT1A10,UGT1A9,UGT1A7,	chr2	233685623	C	1.44	1.97e-12	intron_variant,intron_variant,intron_variant,intron_variant,	known
rs6724485	UGT1A9,UGT1A7,UGT1A10,UGT1A8,	chr2	233684170	G	1.44	1.97e-12	intron_variant,intron_variant,intron_variant,intron_variant,	known
rs4261716	UGT1A7,UGT1A9,UGT1A10,UGT1A8,	chr2	233684471	G	1.44	1.97e-12	intron_variant,intron_variant,intron_variant,intron_variant,	known
rs1105879	UGT1A7,UGT1A9,UGT1A6,UGT1A8,UGT1A10,	chr2	233693556	A	1.434	3.39e-12	intron_variant,intron_variant,missense_variant,intron_variant,intron_variant,	known
rs1105880	UGT1A9,UGT1A7,UGT1A6,UGT1A8,UGT1A10,	chr2	233693319	A	1.434	3.39e-12	intron_variant,intron_variant,synonymous_variant,intron_variant,intron_variant,	novel
rs4553819	UGT1A9,UGT1A7,UGT1A8,UGT1A10,	chr2	233685437	A	1.434	3.47e-12	intron_variant,intron_variant,intron_variant,intron_variant,	known
rs35984508	UGT1A7,UGT1A9,UGT1A10,UGT1A8,	chr2	233679206	G	1.433	3.67e-12	upstream_gene_variant,intron_variant,intron_variant,intron_variant,	known
rs77070100	UGT1A7,UGT1A9,UGT1A8,UGT1A10,	chr2	233679201	T	1.433	3.67e-12	upstream_gene_variant,intron_variant,intron_variant,intron_variant,	known
rs10171367	UGT1A7,UGT1A9,UGT1A10,UGT1A6,UGT1A8,	chr2	233689021	C	1.431	4.18e-12	intron_variant,intron_variant,intron_variant,upstream_gene_variant,intron_variant,	known
rs11680450	UGT1A9,UGT1A7,UGT1A10,UGT1A6,UGT1A8,	chr2	233688837	T	1.431	4.18e-12	intron_variant,intron_variant,intron_variant,upstream_gene_variant,intron_variant,	known
rs10445704	UGT1A9,UGT1A7,UGT1A10,UGT1A8,UGT1A6,	chr2	233691628	G	1.431	4.18e-12	intron_variant,intron_variant,intron_variant,intron_variant,upstream_gene_variant,	known
rs45615240	UGT1A8,UGT1A6,UGT1A10,UGT1A7,UGT1A9,	chr2	233690650	T	1.431	4.53e-12	intron_variant,upstream_gene_variant,intron_variant,intron_variant,intron_variant,	known
rs6736508	UGT1A10,UGT1A8,UGT1A6,UGT1A7,UGT1A9,	chr2	233687101	G	1.431	4.53e-12	intron_variant,intron_variant,upstream_gene_variant,intron_variant,intron_variant,	known
rs10175809	UGT1A6,UGT1A8,UGT1A10,UGT1A9,UGT1A7,	chr2	233688219	T	1.431	4.53e-12	upstream_gene_variant,intron_variant,intron_variant,intron_variant,intron_variant,	known
rs10203266	UGT1A8,UGT1A6,UGT1A10,UGT1A7,UGT1A9,	chr2	233687722	G	1.431	4.53e-12	intron_variant,upstream_gene_variant,intron_variant,intron_variant,intron_variant,	known
rs6753569	UGT1A7,UGT1A9,UGT1A10,UGT1A8,UGT1A6,	chr2	233687171	A	1.431	4.53e-12	intron_variant,intron_variant,intron_variant,intron_variant,upstream_gene_variant,	known
rs13015720	UGT1A10,UGT1A8,UGT1A6,UGT1A7,UGT1A9,	chr2	233692353	G	1.431	4.53e-12	intron_variant,intron_variant,upstream_gene_variant,intron_variant,intron_variant,	known
rs10168155	UGT1A8,UGT1A6,UGT1A10,UGT1A7,UGT1A9,	chr2	233688190	C	1.431	4.53e-12	intron_variant,upstream_gene_variant,intron_variant,intron_variant,intron_variant,	known
rs7608175	UGT1A9,UGT1A7,UGT1A10,UGT1A6,UGT1A8,	chr2	233690443	C	1.431	4.53e-12	intron_variant,intron_variant,intron_variant,upstream_gene_variant,intron_variant,	known
rs6736743	UGT1A10,UGT1A6,UGT1A8,UGT1A9,UGT1A7,	chr2	233687304	G	1.431	4.53e-12	intron_variant,upstream_gene_variant,intron_variant,intron_variant,intron_variant,	known
rs12623271	UGT1A7,UGT1A9,UGT1A10,UGT1A8,UGT1A6,	chr2	233691295	C	1.431	4.53e-12	intron_variant,intron_variant,intron_variant,intron_variant,upstream_gene_variant,	known
rs6753320	UGT1A6,UGT1A8,UGT1A10,UGT1A9,UGT1A7,	chr2	233686969	A	1.431	4.53e-12	upstream_gene_variant,intron_variant,intron_variant,intron_variant,intron_variant,	known
rs10168333	UGT1A7,UGT1A9,UGT1A10,UGT1A8,UGT1A6,	chr2	233688342	C	1.431	4.53e-12	intron_variant,intron_variant,intron_variant,intron_variant,upstream_gene_variant,	known
rs7563561	UGT1A8,UGT1A6,UGT1A10,UGT1A9,UGT1A7,	chr2	233690345	T	1.428	5.91e-12	intron_variant,upstream_gene_variant,intron_variant,intron_variant,intron_variant,	known
rs6759892	UGT1A8,UGT1A6,UGT1A10,UGT1A7,UGT1A9,	chr2	233693023	T	1.428	5.91e-12	intron_variant,missense_variant,intron_variant,intron_variant,intron_variant,	known
rs28969691	UGT1A8,UGT1A10,	chr2	233640580	T	1.388	5.02e-11	intron_variant,intron_variant,	novel
rs28946889	UGT1A7,UGT1A4,UGT1A10,UGT1A3,UGT1A9,UGT1A1,UGT1A5,UGT1A6,UGT1A8,	chr2	233762816	G	0.7659	7.26e-10	intron_variant,intron_variant,intron_variant,intron_variant,intron_variant,intron_variant,intron_variant,intron_variant,intron_variant,	known
rs7571337	UGT1A8,UGT1A10,	chr2	233657772	C	1.295	2.37e-09	intron_variant,intron_variant,	known
rs13400017	UGT1A8,	chr2	233620745	A	0.7859	2.33e-08	intron_variant,	novel
rs1453322	UGT1A10,UGT1A8,	chr2	233656792	C	0.7863	2.48e-08	intron_variant,intron_variant,	novel
rs28969975	UGT1A8,	chr2	233630735	T	0.787	2.8e-08	intron_variant,	novel
rs10210058	UGT1A8,	chr2	233616709	C	0.7872	2.85e-08	upstream_gene_variant,	novel
rs12618259	-,	chr2	233598275	A	0.7872	2.86e-08	intergenic_variant,	novel
rs6738678	-,UGT1A8,UGT1A10,	chr2	233639688	C	0.7874	2.99e-08	regulatory_region_variant,intron_variant,intron_variant,	novel
rs2018609	UGT1A8,UGT1A10,	chr2	233639930	T	0.7874	2.99e-08	intron_variant,intron_variant,	novel
rs2269352	-,	chr2	233604330	T	0.7884	3.58e-08	intergenic_variant,	novel
rs4663754	-,	chr2	233605074	A	0.7889	3.83e-08	intergenic_variant,	novel
rs13418420	UGT1A10,UGT1A8,UGT1A9,	chr2	233670116	T	0.7895	4.3e-08	intron_variant,intron_variant,upstream_gene_variant,	novel
rs1042597	UGT1A8,	chr2	233618225	C	0.7897	4.34e-08	missense_variant,	novel
rs4281899	-,	chr2	233612023	T	0.7909	5.25e-08	intergenic_variant,	novel
rs13027376	UGT1A8,	chr2	233618751	G	0.7916	5.94e-08	intron_variant,	novel
rs4663272	UGT1A8,UGT1A10,	chr2	233642324	G	0.792	6.31e-08	intron_variant,intron_variant,	novel
rs1121395	-,UGT1A10,UGT1A8,	chr2	233643646	G	0.792	6.32e-08	regulatory_region_variant,intron_variant,intron_variant,	novel
rs1597941	UGT1A8,	chr2	233626002	G	0.7924	6.7e-08	intron_variant,	novel
rs2269351	-,	chr2	233604172	C	1.464	6.88e-08	intergenic_variant,	novel
rs13394704	UGT1A8,	chr2	233628801	G	0.7931	7.55e-08	intron_variant,	novel
rs9678241	UGT1A8,	chr2	233626361	T	0.7931	7.55e-08	intron_variant,	novel
rs2219067	-,	chr2	233603359	C	0.7933	7.91e-08	intergenic_variant,	novel
rs9677829	UGT1A8,	chr2	233626223	C	0.7935	8.02e-08	intron_variant,	novel
rs12327959	UGT1A10,UGT1A8,	chr2	233647680	C	0.7942	9.03e-08	intron_variant,intron_variant,	novel
rs4047192	-,	chr2	233609136	C	0.7946	9.6e-08	intergenic_variant,	novel
rs45531144	-,UGT1A10,UGT1A8,UGT1A6,UGT1A9,UGT1A7,	chr2	233694707	C	1.449	9.95e-08	regulatory_region_variant,intron_variant,intron_variant,intron_variant,intron_variant,intron_variant,	novel
rs10929285	UGT1A7,UGT1A9,UGT1A6,UGT1A8,UGT1A10,	chr2	233705031	G	0.7945	1.04e-07	intron_variant,intron_variant,intron_variant,intron_variant,intron_variant,	novel
rs6760588	UGT1A10,UGT1A8,	chr2	233664137	A	0.796	1.2e-07	intron_variant,intron_variant,	novel
rs1112310	UGT1A8,UGT1A10,	chr2	233659270	G	0.7967	1.35e-07	intron_variant,intron_variant,	known
rs1597944	-,	chr2	233595452	T	1.24	6.43e-07	intergenic_variant,	novel
rs117496450	-,MAP4K3,	chr2	39372760	C	1.739	1.23e-06	regulatory_region_variant,intron_variant,	novel
rs1508833	-,	chr5	38014151	C	0.7383	1.25e-06	intergenic_variant,	novel
rs72619192	-,	chr4	29420644	C	0.8088	1.8e-06	intergenic_variant,	novel
rs7445104	-,	chr5	38009108	G	0.7426	1.95e-06	intergenic_variant,	novel
rs11955655	-,	chr5	38009135	G	0.7426	1.95e-06	intergenic_variant,	novel
rs16881798	-,	chr4	29420697	T	0.81	2.12e-06	intergenic_variant,	novel
rs10184454	ITGAV,	chr2	186587496	T	1.673	2.16e-06	upstream_gene_variant,	novel
rs16881804	-,	chr4	29422119	G	0.8108	2.45e-06	intergenic_variant,	novel
rs16881801	-,	chr4	29421634	T	0.8109	2.46e-06	intergenic_variant,	novel
rs16881779	-,	chr4	29417068	T	0.8114	2.55e-06	intergenic_variant,	novel
rs16881791	-,	chr4	29418418	C	0.8125	2.99e-06	intergenic_variant,	novel
rs78559559	LINC00693,	chr3	28739350	A	0.4262	3.54e-06	intron_variant,non_coding_transcript_variant,	novel
rs2353417	-,	chr1	238909012	C	0.6182	3.77e-06	intergenic_variant,	novel
rs1020235	-,	chr2	186582302	T	1.653	3.9e-06	intergenic_variant,	novel
rs76256825	-,P3H2,	chr3	189983179	G	2.374	3.95e-06	regulatory_region_variant,intron_variant,	novel
rs8002430	NALF1,	chr13	107700192	C	1.337	4.13e-06	intron_variant,	novel
rs10249317	-,LINC02888,	chr7	17423247	G	0.7996	4.59e-06	regulatory_region_variant,intron_variant,non_coding_transcript_variant,	novel
rs11766278	LINC02888,	chr7	17410907	G	0.7996	4.59e-06	intron_variant,non_coding_transcript_variant,	novel
rs147433396	-,-,	chr4	68416993	G	0.609	4.6e-06	regulatory_region_variant,intergenic_variant,	novel
rs9587428	NALF1,	chr13	107700189	T	1.334	4.84e-06	intron_variant,	novel
rs201815466	LINC00673,	chr17	72414443	C	0.4564	5.24e-06	intron_variant,non_coding_transcript_variant,	novel
rs145735910	LINC02864,	chr18	73187080	C	0.6301	5.67e-06	intron_variant,non_coding_transcript_variant,	novel
rs10497672	-,-,	chr2	186571304	C	1.65	5.68e-06	regulatory_region_variant,intergenic_variant,	novel
rs139651523	-,TBX20,	chr7	35253903	C	1.653	5.83e-06	regulatory_region_variant,5_prime_UTR_variant,	novel
rs148584811	MAP4K3-DT,	chr2	39494431	A	1.741	7.02e-06	intron_variant,non_coding_transcript_variant,	novel
rs540417366	SDF4,	chr1	1223661	G	0.6001	7.31e-06	intron_variant,	novel
rs10178888	-,	chr2	186313055	C	1.908	7.46e-06	intergenic_variant,	novel
rs2282428	KCNK1,	chr1	233650424	T	0.8069	7.65e-06	intron_variant,	novel
rs3858800	NALF1,	chr13	107702065	C	1.332	7.7e-06	intron_variant,	novel
rs6977646	-,LINC02888,	chr7	17397951	C	0.7999	8.36e-06	regulatory_region_variant,intron_variant,non_coding_transcript_variant,	novel
rs6461312	-,LINC02888,	chr7	17396477	A	0.8001	8.44e-06	regulatory_region_variant,intron_variant,non_coding_transcript_variant,	novel
rs141754787	LINC01786,SCNN1D,UBE2J2,	chr1	1277159	C	0.6099	8.47e-06	intron_variant,non_coding_transcript_variant,upstream_gene_variant,upstream_gene_variant,	novel
rs7331455	NALF1,	chr13	107702525	T	1.326	8.94e-06	intron_variant,	novel
rs2854539	-,-,	chr7	142357648	G	0.8166	8.97e-06	regulatory_region_variant,intergenic_variant,	novel
rs10181681	-,	chr2	186559984	G	1.63	8.97e-06	intergenic_variant,	novel
rs12498748	-,	chr4	29409200	A	0.8219	9.23e-06	intergenic_variant,	novel
rs2158041	AHR,	chr7	17328796	C	0.8008	9.38e-06	intron_variant,	novel
rs4721601	LINC02888,	chr7	17418454	A	0.8069	9.39e-06	intron_variant,non_coding_transcript_variant,	novel
rs72905615	-,	chr2	186188439	C	1.905	9.41e-06	intergenic_variant,	novel
rs138251478	LOC107985034,JPT1,	chr17	75146895	C	0.5075	9.42e-06	intron_variant,non_coding_transcript_variant,intron_variant,	novel
rs35341129	-,	chr1	238901616	G	0.6297	9.52e-06	intergenic_variant,	novel
rs11802283	-,	chr1	238901220	A	0.6297	9.52e-06	intergenic_variant,	novel
rs12699849	LINC02888,	chr7	17421365	T	0.8068	9.56e-06	intron_variant,non_coding_transcript_variant,	novel
rs3909000	NALF1,	chr13	107700890	G	1.328	9.57e-06	intron_variant,	novel
rs870420	-,-,	chr17	49471559	G	1.279	9.62e-06	regulatory_region_variant,intergenic_variant,	novel
rs149269001	-,ST6GAL2,	chr2	106869347	C	0.4501	9.98e-06	regulatory_region_variant,intron_variant,	novel
