# Supplementary material for: Genetic and clinical determinants of neonatal jaundice and growth patterns in the Qingdao birth cohort: A genome-wide association study
Source: PLoS One. 2026 Jan 16;21(1):e0338567. doi: 10.1371/journal.pone.0338567 (PMC12810793; doi:10.1371/journal.pone.0338567)
Supplement: S2 Table — (XLSX) [file pone.0338567.s007.xlsx]

## Sheet: Sheet1
Supplementary Table 2. The significant single variants associated with JAUR
SNP	Gene	Chromsome	Base position (hg38)	Effect allele	BETA	P-value	Function	Previous association in GWAS catalog
rs4583459	UGT1A7,UGT1A9,UGT1A10,UGT1A8,	chr2	233684728	T	0.2093	1.82e-17	intron_variant,intron_variant,intron_variant,intron_variant,	novel
rs2741049	UGT1A9,UGT1A8,UGT1A10,	chr2	233673188	C	0.2086	2.618e-17	intron_variant,intron_variant,intron_variant,	novel
rs6761246	-,UGT1A7,UGT1A9,UGT1A8,UGT1A6,UGT1A10,	chr2	233694793	C	0.2077	2.87e-17	regulatory_region_variant,intron_variant,intron_variant,intron_variant,intron_variant,intron_variant,	novel
rs4433994	UGT1A7,UGT1A9,UGT1A8,UGT1A10,	chr2	233683989	T	0.2081	3.026e-17	intron_variant,intron_variant,intron_variant,intron_variant,	novel
rs2741047	UGT1A9,UGT1A10,UGT1A8,	chr2	233673008	T	0.208	3.116e-17	intron_variant,intron_variant,intron_variant,	novel
rs2602379	-,UGT1A8,UGT1A10,UGT1A9,	chr2	233674416	A	0.208	3.116e-17	regulatory_region_variant,intron_variant,intron_variant,intron_variant,	novel
rs2602378	UGT1A10,UGT1A8,UGT1A9,	chr2	233673858	T	0.208	3.116e-17	intron_variant,intron_variant,intron_variant,	novel
rs6754100	UGT1A7,UGT1A9,UGT1A10,UGT1A8,UGT1A6,	chr2	233687568	C	0.2074	3.503e-17	intron_variant,intron_variant,intron_variant,intron_variant,upstream_gene_variant,	novel
rs2741050	-,UGT1A9,UGT1A8,UGT1A10,	chr2	233674537	A	0.2077	3.585e-17	regulatory_region_variant,intron_variant,intron_variant,intron_variant,	novel
rs4663888	UGT1A9,UGT1A7,UGT1A10,UGT1A8,	chr2	233683341	A	0.2076	3.644e-17	intron_variant,intron_variant,intron_variant,intron_variant,	novel
rs10199293	UGT1A9,UGT1A7,UGT1A8,UGT1A10,	chr2	233680858	C	0.2076	3.644e-17	intron_variant,upstream_gene_variant,intron_variant,intron_variant,	novel
rs7579530	UGT1A10,UGT1A8,UGT1A9,UGT1A7,	chr2	233679939	A	0.2076	3.693e-17	intron_variant,intron_variant,intron_variant,upstream_gene_variant,	novel
rs13002774	UGT1A10,UGT1A8,UGT1A9,UGT1A7,	chr2	233685060	A	0.2321	3.823e-17	intron_variant,intron_variant,intron_variant,intron_variant,	known
rs11902131	UGT1A8,UGT1A10,UGT1A9,UGT1A7,	chr2	233685623	T	0.2321	3.823e-17	intron_variant,intron_variant,intron_variant,intron_variant,	known
rs6724485	UGT1A9,UGT1A7,UGT1A10,UGT1A8,	chr2	233684170	A	0.2321	3.823e-17	intron_variant,intron_variant,intron_variant,intron_variant,	known
rs4261716	UGT1A7,UGT1A9,UGT1A10,UGT1A8,	chr2	233684471	T	0.2321	3.823e-17	intron_variant,intron_variant,intron_variant,intron_variant,	known
rs45615240	UGT1A8,UGT1A6,UGT1A10,UGT1A7,UGT1A9,	chr2	233690650	C	0.232	3.88e-17	intron_variant,upstream_gene_variant,intron_variant,intron_variant,intron_variant,	known
rs6736508	UGT1A10,UGT1A8,UGT1A6,UGT1A7,UGT1A9,	chr2	233687101	A	0.232	3.88e-17	intron_variant,intron_variant,upstream_gene_variant,intron_variant,intron_variant,	known
rs10175809	UGT1A6,UGT1A8,UGT1A10,UGT1A9,UGT1A7,	chr2	233688219	A	0.232	3.88e-17	upstream_gene_variant,intron_variant,intron_variant,intron_variant,intron_variant,	known
rs10203266	UGT1A8,UGT1A6,UGT1A10,UGT1A7,UGT1A9,	chr2	233687722	C	0.232	3.88e-17	intron_variant,upstream_gene_variant,intron_variant,intron_variant,intron_variant,	known
rs6753569	UGT1A7,UGT1A9,UGT1A10,UGT1A8,UGT1A6,	chr2	233687171	C	0.232	3.88e-17	intron_variant,intron_variant,intron_variant,intron_variant,upstream_gene_variant,	known
rs13015720	UGT1A10,UGT1A8,UGT1A6,UGT1A7,UGT1A9,	chr2	233692353	A	0.232	3.88e-17	intron_variant,intron_variant,upstream_gene_variant,intron_variant,intron_variant,	known
rs10168155	UGT1A8,UGT1A6,UGT1A10,UGT1A7,UGT1A9,	chr2	233688190	T	0.232	3.88e-17	intron_variant,upstream_gene_variant,intron_variant,intron_variant,intron_variant,	known
rs7563561	UGT1A8,UGT1A6,UGT1A10,UGT1A9,UGT1A7,	chr2	233690345	G	0.232	3.88e-17	intron_variant,upstream_gene_variant,intron_variant,intron_variant,intron_variant,	known
rs7608175	UGT1A9,UGT1A7,UGT1A10,UGT1A6,UGT1A8,	chr2	233690443	G	0.232	3.88e-17	intron_variant,intron_variant,intron_variant,upstream_gene_variant,intron_variant,	known
rs6736743	UGT1A10,UGT1A6,UGT1A8,UGT1A9,UGT1A7,	chr2	233687304	A	0.232	3.88e-17	intron_variant,upstream_gene_variant,intron_variant,intron_variant,intron_variant,	known
rs12623271	UGT1A7,UGT1A9,UGT1A10,UGT1A8,UGT1A6,	chr2	233691295	G	0.232	3.88e-17	intron_variant,intron_variant,intron_variant,intron_variant,upstream_gene_variant,	known
rs4553819	UGT1A9,UGT1A7,UGT1A8,UGT1A10,	chr2	233685437	G	0.232	3.88e-17	intron_variant,intron_variant,intron_variant,intron_variant,	known
rs6753320	UGT1A6,UGT1A8,UGT1A10,UGT1A9,UGT1A7,	chr2	233686969	C	0.232	3.88e-17	upstream_gene_variant,intron_variant,intron_variant,intron_variant,intron_variant,	known
rs10168333	UGT1A7,UGT1A9,UGT1A10,UGT1A8,UGT1A6,	chr2	233688342	T	0.232	3.88e-17	intron_variant,intron_variant,intron_variant,intron_variant,upstream_gene_variant,	known
rs6759892	UGT1A8,UGT1A6,UGT1A10,UGT1A7,UGT1A9,	chr2	233693023	G	0.232	3.88e-17	intron_variant,missense_variant,intron_variant,intron_variant,intron_variant,	known
rs4347832	UGT1A10,UGT1A8,UGT1A9,UGT1A7,	chr2	233684395	C	0.232	3.943e-17	intron_variant,intron_variant,intron_variant,intron_variant,	known
rs10445704	UGT1A9,UGT1A7,UGT1A10,UGT1A8,UGT1A6,	chr2	233691628	A	0.232	3.99e-17	intron_variant,intron_variant,intron_variant,intron_variant,upstream_gene_variant,	known
rs10171367	UGT1A7,UGT1A9,UGT1A10,UGT1A6,UGT1A8,	chr2	233689021	G	0.2319	4.002e-17	intron_variant,intron_variant,intron_variant,upstream_gene_variant,intron_variant,	known
rs11680450	UGT1A9,UGT1A7,UGT1A10,UGT1A6,UGT1A8,	chr2	233688837	C	0.2319	4.002e-17	intron_variant,intron_variant,intron_variant,upstream_gene_variant,intron_variant,	known
rs6707947	UGT1A6,UGT1A8,UGT1A10,UGT1A7,UGT1A9,	chr2	233689269	C	0.2071	4.277e-17	upstream_gene_variant,intron_variant,intron_variant,intron_variant,intron_variant,	novel
rs10190976	UGT1A8,UGT1A10,UGT1A9,UGT1A7,	chr2	233678796	T	0.2071	4.343e-17	intron_variant,intron_variant,intron_variant,upstream_gene_variant,	novel
rs7587916	UGT1A8,UGT1A10,UGT1A9,UGT1A7,	chr2	233678168	G	0.2071	4.343e-17	intron_variant,intron_variant,intron_variant,upstream_gene_variant,	novel
rs2602380	UGT1A10,UGT1A8,UGT1A9,	chr2	233675660	C	0.2071	4.449e-17	intron_variant,intron_variant,intron_variant,	novel
rs1105879	UGT1A7,UGT1A9,UGT1A6,UGT1A8,UGT1A10,	chr2	233693556	C	0.2314	4.731e-17	intron_variant,intron_variant,missense_variant,intron_variant,intron_variant,	known
rs1105880	UGT1A9,UGT1A7,UGT1A6,UGT1A8,UGT1A10,	chr2	233693319	G	0.2314	4.731e-17	intron_variant,intron_variant,synonymous_variant,intron_variant,intron_variant,	novel
rs7595138	UGT1A8,UGT1A10,UGT1A9,UGT1A7,	chr2	233679399	C	0.2067	4.966e-17	intron_variant,intron_variant,intron_variant,upstream_gene_variant,	novel
rs17868323	UGT1A8,UGT1A10,UGT1A7,UGT1A9,	chr2	233682324	G	0.2066	5.875e-17	intron_variant,intron_variant,missense_variant,intron_variant,	novel
rs2602377	UGT1A9,UGT1A10,UGT1A8,	chr2	233673566	A	0.2057	7.076e-17	intron_variant,intron_variant,intron_variant,	novel
rs7592624	UGT1A10,UGT1A8,UGT1A6,UGT1A7,UGT1A9,	chr2	233694260	A	0.2051	7.642e-17	intron_variant,intron_variant,intron_variant,intron_variant,intron_variant,	known
rs35984508	UGT1A7,UGT1A9,UGT1A10,UGT1A8,	chr2	233679206	A	0.2298	8.734e-17	upstream_gene_variant,intron_variant,intron_variant,intron_variant,	known
rs77070100	UGT1A7,UGT1A9,UGT1A8,UGT1A10,	chr2	233679201	C	0.2298	8.734e-17	upstream_gene_variant,intron_variant,intron_variant,intron_variant,	known
rs17863778	UGT1A8,UGT1A10,UGT1A7,UGT1A9,	chr2	233682328	A	0.2051	1.035e-16	intron_variant,intron_variant,synonymous_variant,intron_variant,	novel
rs17868324	UGT1A8,UGT1A10,UGT1A7,UGT1A9,	chr2	233682329	A	0.2051	1.035e-16	intron_variant,intron_variant,missense_variant,intron_variant,	novel
rs4148323	UGT1A7,UGT1A10,UGT1A4,UGT1A9,UGT1A3,UGT1A1,UGT1A5,UGT1A6,UGT1A8,	chr2	233760498	A	0.2445	1.467e-16	intron_variant,intron_variant,intron_variant,intron_variant,intron_variant,missense_variant,intron_variant,intron_variant,intron_variant,	known
rs7571915	UGT1A8,UGT1A10,UGT1A9,UGT1A7,	chr2	233677928	A	0.2318	2.359e-16	intron_variant,intron_variant,intron_variant,upstream_gene_variant,	known
rs10179094	UGT1A10,UGT1A8,UGT1A6,UGT1A7,UGT1A9,	chr2	233689179	A	0.2318	2.423e-16	intron_variant,intron_variant,upstream_gene_variant,intron_variant,intron_variant,	known
rs4530361	UGT1A10,UGT1A8,UGT1A7,UGT1A9,	chr2	233681395	G	0.2318	2.423e-16	intron_variant,intron_variant,upstream_gene_variant,intron_variant,	known
rs7577677	UGT1A8,UGT1A10,UGT1A9,UGT1A7,	chr2	233681970	A	0.2318	2.423e-16	intron_variant,intron_variant,intron_variant,synonymous_variant,	known
rs11692021	UGT1A10,UGT1A8,UGT1A7,UGT1A9,	chr2	233682559	C	0.2317	2.435e-16	intron_variant,intron_variant,missense_variant,intron_variant,	known
rs7586110	UGT1A8,UGT1A10,UGT1A9,UGT1A7,	chr2	233681881	G	0.2317	2.479e-16	intron_variant,intron_variant,intron_variant,upstream_gene_variant,	known
rs10197460	UGT1A7,UGT1A9,UGT1A8,UGT1A10,	chr2	233680544	T	0.2315	2.688e-16	upstream_gene_variant,intron_variant,intron_variant,intron_variant,	known
rs2070959	UGT1A10,UGT1A8,UGT1A6,UGT1A9,UGT1A7,	chr2	233693545	G	0.2312	2.841e-16	intron_variant,intron_variant,missense_variant,intron_variant,intron_variant,	known
rs11692664	UGT1A7,UGT1A9,UGT1A10,UGT1A8,	chr2	233678562	G	0.231	3.005e-16	upstream_gene_variant,intron_variant,intron_variant,intron_variant,	known
rs10167119	UGT1A10,UGT1A8,UGT1A7,UGT1A9,	chr2	233680666	C	0.2308	3.069e-16	intron_variant,intron_variant,upstream_gene_variant,intron_variant,	known
rs10173355	UGT1A9,UGT1A7,UGT1A8,UGT1A6,UGT1A10,	chr2	233688675	T	0.2307	3.396e-16	intron_variant,intron_variant,intron_variant,upstream_gene_variant,intron_variant,	known
rs10202865	UGT1A8,UGT1A10,UGT1A9,UGT1A7,	chr2	233679061	T	0.2307	3.451e-16	intron_variant,intron_variant,intron_variant,upstream_gene_variant,	known
rs10189426	-,UGT1A10,UGT1A8,UGT1A9,	chr2	233674844	T	0.2357	1.224e-15	regulatory_region_variant,intron_variant,intron_variant,intron_variant,	novel
rs12615708	-,-,UGT1A8,UGT1A10,UGT1A9,	chr2	233675200	A	0.2357	1.224e-15	regulatory_region_variant,regulatory_region_variant,intron_variant,intron_variant,intron_variant,	novel
rs7349250	UGT1A9,UGT1A10,UGT1A8,	chr2	233673274	G	0.2357	1.224e-15	intron_variant,intron_variant,intron_variant,	novel
rs3806598	UGT1A9,UGT1A8,UGT1A10,	chr2	233671246	C	0.2334	2.321e-15	upstream_gene_variant,intron_variant,intron_variant,	novel
rs45531144	-,UGT1A10,UGT1A8,UGT1A6,UGT1A9,UGT1A7,	chr2	233694707	T	0.2646	9.129e-14	regulatory_region_variant,intron_variant,intron_variant,intron_variant,intron_variant,intron_variant,	novel
rs2269351	-,	chr2	233604172	T	0.254	1.74e-12	intergenic_variant,	novel
rs28946889	UGT1A7,UGT1A4,UGT1A10,UGT1A3,UGT1A9,UGT1A1,UGT1A5,UGT1A6,UGT1A8,	chr2	233762816	T	-0.1532	1.112e-09	intron_variant,intron_variant,intron_variant,intron_variant,intron_variant,intron_variant,intron_variant,intron_variant,intron_variant,	known
rs10929285	UGT1A7,UGT1A9,UGT1A6,UGT1A8,UGT1A10,	chr2	233705031	T	-0.139	2.601e-08	intron_variant,intron_variant,intron_variant,intron_variant,intron_variant,	novel
rs4047192	-,	chr2	233609136	G	-0.1304	1.723e-07	intergenic_variant,	novel
rs141940353	UGT1A10,UGT1A8,UGT1A6,UGT1A7,UGT1A9,	chr2	233705067	T	0.2691	1.784e-07	intron_variant,intron_variant,intron_variant,intron_variant,intron_variant,	novel
rs1112310	UGT1A8,UGT1A10,	chr2	233659270	T	-0.13	1.851e-07	intron_variant,intron_variant,	known
rs4663272	UGT1A8,UGT1A10,	chr2	233642324	A	-0.1297	2.144e-07	intron_variant,intron_variant,	novel
rs28969691	UGT1A8,UGT1A10,	chr2	233640580	C	0.1391	2.171e-07	intron_variant,intron_variant,	novel
rs4281899	-,	chr2	233612023	G	-0.1295	2.179e-07	intergenic_variant,	novel
rs9678241	UGT1A8,	chr2	233626361	A	-0.1293	2.338e-07	intron_variant,	novel
rs4663754	-,	chr2	233605074	C	-0.1292	2.34e-07	intergenic_variant,	novel
rs1121395	-,UGT1A10,UGT1A8,	chr2	233643646	A	-0.1292	2.42e-07	regulatory_region_variant,intron_variant,intron_variant,	novel
rs2219067	-,	chr2	233603359	G	-0.1291	2.45e-07	intergenic_variant,	novel
rs12327959	UGT1A10,UGT1A8,	chr2	233647680	G	-0.1289	2.584e-07	intron_variant,intron_variant,	novel
rs13394704	UGT1A8,	chr2	233628801	T	-0.1287	2.624e-07	intron_variant,	novel
rs13027376	UGT1A8,	chr2	233618751	A	-0.1287	2.638e-07	intron_variant,	novel
rs9677829	UGT1A8,	chr2	233626223	T	-0.1287	2.673e-07	intron_variant,	novel
rs2269352	-,	chr2	233604330	C	-0.1287	2.704e-07	intergenic_variant,	novel
rs1597941	UGT1A8,	chr2	233626002	A	-0.1284	2.883e-07	intron_variant,	novel
rs6760588	UGT1A10,UGT1A8,	chr2	233664137	C	-0.1266	3.43e-07	intron_variant,intron_variant,	novel
rs13418420	UGT1A10,UGT1A8,UGT1A9,	chr2	233670116	C	-0.1264	3.564e-07	intron_variant,intron_variant,upstream_gene_variant,	novel
rs1042597	UGT1A8,	chr2	233618225	G	-0.1271	3.635e-07	missense_variant,	novel
rs10210058	UGT1A8,	chr2	233616709	T	-0.127	3.712e-07	upstream_gene_variant,	novel
rs28969975	UGT1A8,	chr2	233630735	A	-0.1265	3.975e-07	intron_variant,	novel
rs1453322	UGT1A10,UGT1A8,	chr2	233656792	T	-0.1264	4.18e-07	intron_variant,intron_variant,	novel
rs13400017	UGT1A8,	chr2	233620745	G	-0.1241	6.67e-07	intron_variant,	novel
rs6738678	-,UGT1A8,UGT1A10,	chr2	233639688	T	-0.1229	8.824e-07	regulatory_region_variant,intron_variant,intron_variant,	novel
rs2018609	UGT1A8,UGT1A10,	chr2	233639930	C	-0.1229	8.824e-07	intron_variant,intron_variant,	novel
rs12618259	-,	chr2	233598275	T	-0.1232	9.106e-07	intergenic_variant,	novel
rs12056160	DPP6,	chr7	154463130	A	0.1773	3.063e-06	intron_variant,	novel
rs1597944	-,	chr2	233595452	C	0.1167	3.464e-06	intergenic_variant,	novel
rs7571337	UGT1A8,UGT1A10,	chr2	233657772	T	0.115	3.864e-06	intron_variant,intron_variant,	known
rs7760144	-,PHACTR2,	chr6	143709710	G	0.156	4.059e-06	regulatory_region_variant,intron_variant,	novel
rs1074644	-,	chr7	16902858	T	0.1431	4.477e-06	intergenic_variant,	novel
rs77464088	VSTM2A,	chr7	54548849	A	0.364	4.556e-06	intron_variant,	novel
rs56290303	RBFOX1,	chr16	5975677	C	0.1184	4.917e-06	intron_variant,	novel
rs61071711	-,SPATA13,	chr13	24004281	G	0.1132	5.341e-06	regulatory_region_variant,intron_variant,	novel
rs9930248	-,	chr16	65873600	T	-0.1377	5.563e-06	intergenic_variant,	novel
rs10207194	MROH2A,	chr2	233791739	C	0.1147	5.784e-06	intron_variant,	novel
rs11945572	CLNK,LOC105374481,	chr4	10571551	A	0.2328	6.338e-06	intron_variant,intron_variant,non_coding_transcript_variant,	novel
rs12468632	LOC150935,	chr2	239762569	A	0.2315	6.366e-06	upstream_gene_variant,	novel
rs35444288	LOC150935,	chr2	239760348	A	0.2315	6.366e-06	upstream_gene_variant,	novel
rs6968539	AGR3,	chr7	16886157	G	0.1396	6.567e-06	upstream_gene_variant,	novel
rs75016583	-,-,CLNK,	chr4	10588525	A	0.2326	6.668e-06	regulatory_region_variant,regulatory_region_variant,intron_variant,	novel
rs11938471	-,CLNK,	chr4	10639579	G	0.2333	6.888e-06	regulatory_region_variant,intron_variant,	novel
rs16871047	LOC105374480,CLNK,	chr4	10632816	C	0.2333	6.888e-06	downstream_gene_variant,intron_variant,	novel
rs115253497	-,CLNK,	chr4	10640333	G	0.2333	6.888e-06	regulatory_region_variant,intron_variant,	novel
rs9551038	-,SPATA13,	chr13	24003513	A	0.1119	6.895e-06	regulatory_region_variant,intron_variant,	novel
rs10792798	DLG2,	chr11	85054271	G	0.2399	6.967e-06	intron_variant,	novel
rs9553133	SPATA13,	chr13	24001613	T	0.1116	7.277e-06	intron_variant,	novel
rs763676	CLNK,	chr4	10591590	A	0.2323	7.286e-06	intron_variant,	novel
rs6448137	CLNK,	chr4	10613149	G	0.232	7.342e-06	intron_variant,	novel
rs9551037	-,SPATA13,	chr13	24003455	A	0.1114	7.531e-06	regulatory_region_variant,intron_variant,	novel
rs9553140	-,SPATA13,	chr13	24003876	C	0.1114	7.549e-06	regulatory_region_variant,intron_variant,	novel
rs17644351	TXNDC15,	chr5	134889198	G	0.2709	7.652e-06	intron_variant,	novel
rs6743482	LOC150935,	chr2	239765070	T	0.2293	7.675e-06	intron_variant,non_coding_transcript_variant,	novel
rs76506130	CLNK,	chr4	10592068	G	0.2312	7.677e-06	intron_variant,	novel
rs76447803	CLNK,	chr4	10597581	A	0.2327	7.775e-06	intron_variant,	novel
rs116984545	-,	chr11	42349450	T	0.2289	7.922e-06	intergenic_variant,	novel
rs873478	LOC100286922,UGT1A4,UGT1A10,UGT1A7,UGT1A5,UGT1A6,UGT1A8,UGT1A9,UGT1A3,UGT1A1,	chr2	233760224	C	0.2366	7.988e-06	upstream_gene_variant,intron_variant,intron_variant,intron_variant,intron_variant,intron_variant,intron_variant,intron_variant,intron_variant,upstream_gene_variant,	novel
rs16870613	CLNK,	chr4	10613793	C	0.2313	8.224e-06	intron_variant,	novel
rs16870645	LOC105374480,CLNK,	chr4	10617495	A	0.2313	8.224e-06	upstream_gene_variant,intron_variant,	novel
rs80265385	LOC105374480,CLNK,	chr4	10616529	C	0.2313	8.224e-06	upstream_gene_variant,intron_variant,	novel
rs79113231	-,-,CLNK,LOC105374480,	chr4	10627755	A	0.2311	8.361e-06	regulatory_region_variant,regulatory_region_variant,intron_variant,intron_variant,non_coding_transcript_variant,	novel
rs16870813	-,CLNK,LOC105374480,	chr4	10623411	T	0.2311	8.361e-06	regulatory_region_variant,intron_variant,intron_variant,non_coding_transcript_variant,	novel
rs16870716	-,LOC105374480,CLNK,	chr4	10620090	A	0.2311	8.361e-06	regulatory_region_variant,upstream_gene_variant,intron_variant,	novel
rs6448136	CLNK,	chr4	10613121	C	0.2309	8.43e-06	intron_variant,	novel
rs7656295	LOC105374480,CLNK,	chr4	10617804	G	0.2309	8.43e-06	upstream_gene_variant,intron_variant,	novel
rs16870781	-,LOC105374480,CLNK,	chr4	10622519	T	0.2307	8.571e-06	regulatory_region_variant,non_coding_transcript_exon_variant,intron_variant,	novel
rs9551034	-,SPATA13,	chr13	24003218	A	0.1108	8.594e-06	regulatory_region_variant,intron_variant,	novel
rs9551036	-,SPATA13,	chr13	24003374	T	0.1108	8.594e-06	regulatory_region_variant,intron_variant,	novel
rs9551035	-,SPATA13,	chr13	24003365	A	0.1108	8.594e-06	regulatory_region_variant,intron_variant,	novel
rs575707597	MIR181A1HG,	chr1	198873903	A	0.4523	8.608e-06	intron_variant,non_coding_transcript_variant,	novel
rs16870294	-,CLNK,	chr4	10590493	A	0.2294	9.221e-06	regulatory_region_variant,intron_variant,	novel
rs147367353	-,CLNK,	chr4	10593600	A	0.2294	9.221e-06	regulatory_region_variant,intron_variant,	novel
rs7673069	LOC105374481,CLNK,	chr4	10572234	G	0.2285	9.238e-06	intron_variant,non_coding_transcript_variant,intron_variant,	novel
rs11936513	CLNK,	chr4	10601039	T	0.2303	9.464e-06	intron_variant,	novel
rs16870332	-,CLNK,	chr4	10599364	C	0.2303	9.464e-06	regulatory_region_variant,intron_variant,	novel
rs7694908	CLNK,	chr4	10602805	A	0.2303	9.464e-06	intron_variant,	novel
rs16870340	-,CLNK,	chr4	10600011	A	0.2303	9.464e-06	regulatory_region_variant,intron_variant,	novel
rs16870323	CLNK,	chr4	10596913	C	0.2303	9.464e-06	intron_variant,	novel
rs11945398	CLNK,	chr4	10601139	C	0.2303	9.464e-06	intron_variant,	novel
rs79609841	CLNK,	chr4	10597068	G	0.2303	9.464e-06	intron_variant,	novel
rs73823248	ADGRL3,	chr4	61826465	C	-0.1885	9.775e-06	intron_variant,	novel
