# Supplementary material for: Genetic and clinical determinants of neonatal jaundice and growth patterns in the Qingdao birth cohort: A genome-wide association study
Source: PLoS One. 2026 Jan 16;21(1):e0338567. doi: 10.1371/journal.pone.0338567 (PMC12810793; doi:10.1371/journal.pone.0338567)
Supplement: S3 Table — (XLSX) [file pone.0338567.s008.xlsx]

## Sheet: Sheet1
Supplementary Table 3. The significant single variants associated with Birth weight (BW)
SNP	Gene	Chromsome	Base position (hg38)	Effect allele	BETA	P-value	Function
rs144246373	ATP7B,	chr13	51981034	C	0.1786	1.573e-08	intron_variant,
rs148399850	ATP7B,	chr13	51937490	T	0.1751	2.393e-08	missense_variant,
rs11163870	TTLL7,	chr1	83944711	A	0.09606	2.629e-08	intron_variant,
rs12092746	LOC101927560,LOC107985041,LINC01725,	chr1	83859151	A	0.09572	2.771e-08	intron_variant,non_coding_transcript_variant,upstream_gene_variant,intron_variant,non_coding_transcript_variant,
rs280654	-,HSD17B3,	chr9	96267149	G	-0.05643	3.149e-08	regulatory_region_variant,intron_variant,
rs59779864	TTLL7,	chr1	83984963	C	0.101	3.216e-08	intron_variant,
rs2479822	HSD17B3,	chr9	96265878	T	-0.05633	3.277e-08	intron_variant,
rs57443421	TTLL7,	chr1	83984687	T	0.09508	3.696e-08	intron_variant,
rs12094835	TTLL7,	chr1	83929109	A	0.09516	3.707e-08	intron_variant,
rs76185807	TTLL7,	chr1	83981134	A	0.09938	6.092e-08	intron_variant,
rs61766872	TTLL7,	chr1	83930576	G	0.09308	6.595e-08	intron_variant,
rs17475438	TTLL7,	chr1	83909975	C	0.09238	8.154e-08	intron_variant,
rs116929525	NEK5,	chr13	52074791	T	0.1639	1.694e-07	intron_variant,
rs7537278	-,	chr1	84023821	A	0.09099	1.908e-07	intergenic_variant,
rs17878846	-,BORCS7-ASMT,AS3MT,	chr10	102870655	T	0.05368	5.631e-07	regulatory_region_variant,intron_variant,non_coding_transcript_variant,intron_variant,
rs11191425	BORCS7-ASMT,BORCS7,AS3MT,	chr10	102866213	T	0.05343	6.294e-07	intron_variant,non_coding_transcript_variant,downstream_gene_variant,upstream_gene_variant,
rs11191426	BORCS7-ASMT,BORCS7,AS3MT,	chr10	102867473	T	0.05344	6.33e-07	intron_variant,non_coding_transcript_variant,downstream_gene_variant,upstream_gene_variant,
rs11191474	CNNM2,	chr10	102953356	C	0.05215	1.169e-06	intron_variant,
rs7037932	HSD17B3,	chr9	96268389	T	-0.05145	1.25e-06	intron_variant,
rs280655	HSD17B3,	chr9	96268686	T	-0.05145	1.25e-06	intron_variant,
rs11191479	CNNM2,	chr10	102963863	C	0.05191	1.313e-06	intron_variant,
rs79993475	NT5C2,	chr10	103141274	G	0.0518	1.371e-06	intron_variant,
rs11191475	CNNM2,	chr10	102953405	T	0.05193	1.389e-06	intron_variant,
rs78260931	CNNM2,	chr10	102962205	C	0.05194	1.401e-06	intron_variant,
rs11191484	CNNM2,	chr10	102969492	A	0.05194	1.401e-06	intron_variant,
rs12413409	CNNM2,	chr10	102959339	A	0.05194	1.401e-06	intron_variant,
rs58832942	-,DNAH2,	chr17	7722869	A	0.1348	1.436e-06	regulatory_region_variant,intron_variant,
rs12220375	NT5C2,	chr10	103141734	C	0.05161	1.466e-06	intron_variant,
rs11191564	NT5C2,	chr10	103118786	T	0.0516	1.514e-06	intron_variant,
rs7042971	HSD17B3,	chr9	96264680	T	-0.04678	1.522e-06	intron_variant,
rs10883808	CNNM2,	chr10	102961369	T	0.05167	1.589e-06	intron_variant,
rs77997719	-,	chr13	51893546	C	0.1526	1.641e-06	intergenic_variant,
rs11191472	CNNM2,	chr10	102947259	T	0.0515	1.678e-06	intron_variant,
rs34747231	NT5C2,	chr10	103182487	G	0.05128	1.713e-06	intron_variant,
rs79237883	NT5C2,	chr10	103181189	C	0.05128	1.713e-06	5_prime_UTR_variant,
rs10883815	CNNM2,	chr10	102979422	C	0.05133	1.722e-06	intron_variant,
rs9657644	HSD17B3,	chr9	96285028	A	-0.05044	1.734e-06	intron_variant,
rs11191587	-,NT5C2,	chr10	103169959	C	0.05107	1.896e-06	regulatory_region_variant,intron_variant,
rs11191522	CNNM2,	chr10	103029823	A	0.05104	1.952e-06	intron_variant,
rs12411886	CNNM2,	chr10	102925542	A	0.05113	1.961e-06	intron_variant,
rs732998	NT5C2,	chr10	103138144	C	0.05101	1.979e-06	intron_variant,
rs11191574	NT5C2,	chr10	103138369	T	0.05101	1.979e-06	intron_variant,
rs11191499	CNNM2,	chr10	103004514	C	0.05094	2.035e-06	intron_variant,
rs11191502	CNNM2,	chr10	103005737	G	0.05094	2.035e-06	intron_variant,
rs113970872	CNNM2,	chr10	103019055	T	0.05093	2.058e-06	intron_variant,
rs17115213	-,CNNM2,LOC107984265,	chr10	102921386	G	0.05089	2.129e-06	regulatory_region_variant,intron_variant,upstream_gene_variant,
rs11191519	CNNM2,	chr10	103025161	T	0.05079	2.15e-06	intron_variant,
rs10883806	CNNM2,	chr10	102953319	T	0.05095	2.188e-06	intron_variant,
rs117684253	-,	chr6	53688599	T	-0.1199	2.239e-06	intergenic_variant,
rs12670044	MAGI2,	chr7	78534398	A	-0.06412	2.271e-06	intron_variant,
rs11191555	NT5C2,	chr10	103097766	C	0.05062	2.32e-06	intron_variant,
rs11191575	NT5C2,	chr10	103138580	T	0.05069	2.332e-06	intron_variant,
rs147733635	-,-,	chr11	6301916	T	0.1385	2.347e-06	regulatory_region_variant,intergenic_variant,
rs375944	-,HSD17B3,	chr9	96293722	C	-0.04962	2.38e-06	regulatory_region_variant,intron_variant,
rs10739847	HSD17B3,	chr9	96265321	T	-0.04601	2.415e-06	intron_variant,
rs78821730	CNNM2,	chr10	102924787	A	0.0506	2.441e-06	intron_variant,
rs77602510	LOC107984265,CNNM2,	chr10	102922845	A	0.0506	2.441e-06	upstream_gene_variant,intron_variant,
rs10509759	CNNM2,	chr10	102929908	T	0.0506	2.441e-06	intron_variant,
rs7475853	LOC107984265,CNNM2,	chr10	102913340	A	0.0507	2.45e-06	intron_variant,non_coding_transcript_variant,upstream_gene_variant,
rs113278154	-,	chr10	103200707	T	0.04934	2.554e-06	intergenic_variant,
rs2987360	HSD17B3,	chr9	96288763	T	-0.0495	2.572e-06	intron_variant,
rs280663	HSD17B3,	chr9	96287419	C	-0.04949	2.586e-06	intron_variant,
rs11191607	-,	chr10	103199431	T	0.04994	2.587e-06	intergenic_variant,
rs11191521	CNNM2,	chr10	103029718	G	0.05042	2.613e-06	intron_variant,
rs74444347	CNNM2,	chr10	103009518	C	0.0504	2.632e-06	intron_variant,
rs11191505	-,-,CNNM2,	chr10	103007134	T	0.0504	2.632e-06	regulatory_region_variant,TF_binding_site_variant,intron_variant,
rs77180047	LOC107984265,	chr10	102907000	A	0.05054	2.635e-06	intron_variant,non_coding_transcript_variant,
rs12221064	-,-,LOC107984265,CNNM2,	chr10	102917369	T	0.05054	2.635e-06	regulatory_region_variant,regulatory_region_variant,intron_variant,non_coding_transcript_variant,upstream_gene_variant,
rs7022250	-,HSD17B3,	chr9	96289836	C	-0.04949	2.638e-06	regulatory_region_variant,intron_variant,
rs12217501	NT5C2,CNNM2,	chr10	103092132	C	0.05026	2.678e-06	intron_variant,downstream_gene_variant,
rs113554404	CNNM2,	chr10	103006363	T	0.05033	2.72e-06	intron_variant,
rs17879819	LOC107984265,AS3MT,BORCS7-ASMT,	chr10	102902458	T	0.05048	2.736e-06	intron_variant,non_coding_transcript_variant,downstream_gene_variant,downstream_gene_variant,
rs4409766	BORCS7-ASMT,BORCS7,	chr10	102856906	C	0.04964	2.828e-06	intron_variant,non_coding_transcript_variant,intron_variant,
rs7029101	HSD17B3,	chr9	96298330	C	-0.04926	2.831e-06	intron_variant,
rs9936891	LOC105371069,	chr16	7856043	T	0.05977	2.842e-06	intron_variant,non_coding_transcript_variant,
rs11191514	CNNM2,	chr10	103013607	T	0.05022	2.857e-06	intron_variant,
rs12221335	CNNM2,	chr10	103009635	A	0.05024	2.866e-06	intron_variant,
rs112699822	CNNM2,	chr10	102932876	A	0.0503	2.871e-06	intron_variant,
rs1060240	NT5C2,	chr10	103123580	G	0.05013	2.894e-06	intron_variant,
rs10883835	-,NT5C2,	chr10	103124451	C	0.05013	2.894e-06	regulatory_region_variant,intron_variant,
rs10883832	-,NT5C2,	chr10	103111522	G	0.05006	2.992e-06	regulatory_region_variant,intron_variant,
rs12413046	-,NT5C2,	chr10	103111447	G	0.05006	2.992e-06	regulatory_region_variant,intron_variant,
rs11191515	-,CNNM2,	chr10	103016770	A	0.05014	3.001e-06	regulatory_region_variant,intron_variant,
rs77787671	-,CNNM2,	chr10	103016448	T	0.05008	3.046e-06	regulatory_region_variant,intron_variant,
rs11191517	CNNM2,	chr10	103020281	A	0.05008	3.08e-06	intron_variant,
rs112314091	CNNM2,	chr10	102934897	A	0.05002	3.184e-06	intron_variant,
rs74233296	LOC107984265,AS3MT,BORCS7-ASMT,	chr10	102895593	C	0.05006	3.303e-06	downstream_gene_variant,intron_variant,intron_variant,non_coding_transcript_variant,
rs11191453	BORCS7-ASMT,AS3MT,LOC107984265,	chr10	102900095	C	0.05006	3.303e-06	intron_variant,non_coding_transcript_variant,intron_variant,intron_variant,non_coding_transcript_variant,
rs17884001	-,-,-,LOC107984265,BORCS7-ASMT,AS3MT,	chr10	102901488	T	0.05006	3.303e-06	regulatory_region_variant,regulatory_region_variant,TF_binding_site_variant,intron_variant,non_coding_transcript_variant,non_coding_transcript_exon_variant,3_prime_UTR_variant,
rs10786736	CNNM2,NT5C2,	chr10	103089359	C	0.04984	3.303e-06	3_prime_UTR_variant,3_prime_UTR_variant,
rs11191454	BORCS7-ASMT,AS3MT,LOC107984265,	chr10	102900247	G	0.05006	3.303e-06	intron_variant,non_coding_transcript_variant,intron_variant,intron_variant,non_coding_transcript_variant,
rs79780963	-,NT5C2,	chr10	103192742	T	0.04951	3.306e-06	regulatory_region_variant,intron_variant,
rs10868145	-,SLC28A3,	chr9	84319019	T	-0.04586	3.348e-06	regulatory_region_variant,intron_variant,
rs79082900	NT5C2,	chr10	103117545	C	0.04982	3.401e-06	intron_variant,
rs11191568	-,NT5C2,	chr10	103126617	A	0.04982	3.401e-06	regulatory_region_variant,intron_variant,
rs11191551	CNNM2,NT5C2,	chr10	103091078	G	0.04959	3.424e-06	downstream_gene_variant,intron_variant,
rs12220743	CNNM2,NT5C2,	chr10	103092155	T	0.04966	3.514e-06	downstream_gene_variant,intron_variant,
rs35125602	LOC107984265,BORCS7-ASMT,AS3MT,	chr10	102896282	A	0.04995	3.524e-06	downstream_gene_variant,intron_variant,non_coding_transcript_variant,intron_variant,
rs10883798	LOC107984265,AS3MT,BORCS7-ASMT,	chr10	102900931	G	0.04991	3.53e-06	intron_variant,non_coding_transcript_variant,3_prime_UTR_variant,non_coding_transcript_exon_variant,
rs10746740	-,SLC28A3,	chr9	84319475	A	-0.04576	3.556e-06	regulatory_region_variant,intron_variant,
rs11191557	NT5C2,	chr10	103104857	G	0.04969	3.61e-06	intron_variant,
rs11191559	NT5C2,	chr10	103107929	T	0.04988	3.695e-06	intron_variant,
rs79668541	CNNM2,	chr10	103034147	T	0.04951	3.724e-06	intron_variant,
rs5011520	CNNM2,	chr10	102937759	A	0.04965	3.765e-06	intron_variant,
rs35347061	-,	chr4	188965075	A	0.04687	3.794e-06	intergenic_variant,
rs12218148	BORCS7-ASMT,AS3MT,LOC107984265,	chr10	102897712	A	0.04973	3.872e-06	intron_variant,non_coding_transcript_variant,intron_variant,downstream_gene_variant,
rs112390216	CNNM2,	chr10	102981274	T	0.04961	3.889e-06	intron_variant,
rs13322435	-,LINC00880,LINC02029,	chr3	157077679	A	0.04826	3.9e-06	regulatory_region_variant,downstream_gene_variant,upstream_gene_variant,
rs9854955	-,LINC00880,LINC02029,	chr3	157077736	A	0.04826	3.9e-06	regulatory_region_variant,downstream_gene_variant,upstream_gene_variant,
rs11191534	CNNM2,	chr10	103056070	G	0.04924	4.004e-06	intron_variant,
rs10277768	MAGI2,	chr7	78526940	G	-0.05196	4.011e-06	intron_variant,
rs4568943	-,AS3MT,BORCS7-ASMT,LOC107984265,	chr10	102902124	A	0.0496	4.073e-06	regulatory_region_variant,downstream_gene_variant,downstream_gene_variant,intron_variant,non_coding_transcript_variant,
rs3740393	AS3MT,BORCS7-ASMT,	chr10	102876898	C	0.04955	4.103e-06	intron_variant,intron_variant,non_coding_transcript_variant,
rs12412038	NT5C2,	chr10	103096405	A	0.0494	4.127e-06	intron_variant,
rs3925451	HSD17B3,	chr9	96298600	A	-0.04819	4.127e-06	intron_variant,
rs11191447	AS3MT,BORCS7-ASMT,	chr10	102892566	T	0.04948	4.297e-06	intron_variant,intron_variant,non_coding_transcript_variant,
rs3740390	BORCS7-ASMT,AS3MT,	chr10	102878723	T	0.04948	4.297e-06	intron_variant,non_coding_transcript_variant,intron_variant,
rs75970938	CNNM2,	chr10	103033891	C	0.04919	4.361e-06	intron_variant,
rs2987356	HSD17B3,	chr9	96286713	A	-0.04834	4.383e-06	intron_variant,
rs12219304	-,NT5C2,	chr10	103171827	C	0.05019	4.412e-06	regulatory_region_variant,intron_variant,
rs113282265	BORCS7-ASMT,AS3MT,LOC107984265,	chr10	102897491	G	0.04928	4.687e-06	intron_variant,non_coding_transcript_variant,intron_variant,downstream_gene_variant,
rs11191558	NT5C2,	chr10	103104921	A	0.04909	4.725e-06	intron_variant,
rs72841270	BORCS7-ASMT,AS3MT,	chr10	102882480	G	0.04922	4.735e-06	intron_variant,non_coding_transcript_variant,intron_variant,
rs2479821	HSD17B3,	chr9	96271413	A	-0.04886	4.838e-06	intron_variant,
rs11791650	HSD17B3,	chr9	96269594	T	-0.04394	4.902e-06	intron_variant,
rs72874854	GRB14,	chr2	164587474	A	0.06246	4.974e-06	intron_variant,
rs12219901	CNNM2,	chr10	103081210	G	0.04879	5.049e-06	3_prime_UTR_variant,
rs17094683	NT5C2,CNNM2,	chr10	103091544	T	0.04874	5.302e-06	intron_variant,downstream_gene_variant,
rs280656	HSD17B3,	chr9	96269749	G	-0.04868	5.306e-06	intron_variant,
rs11788785	HSD17B3,	chr9	96269346	G	-0.04374	5.376e-06	intron_variant,
rs11191531	CNNM2,	chr10	103047141	C	0.04858	5.42e-06	intron_variant,
rs12219027	CNNM2,	chr10	103051446	C	0.04858	5.42e-06	intron_variant,
rs7045212	PCSK5,	chr9	76180135	G	0.05769	5.507e-06	intron_variant,
rs11191548	NT5C2,CNNM2,	chr10	103086421	C	0.04858	5.578e-06	downstream_gene_variant,3_prime_UTR_variant,
rs11191543	CNNM2,	chr10	103064630	A	0.04865	5.592e-06	intron_variant,
rs280657	HSD17B3,	chr9	96274423	A	-0.04859	5.604e-06	intron_variant,
rs2717266	-,B4GALT4-AS1,	chr3	119261138	A	-0.07502	5.632e-06	regulatory_region_variant,intron_variant,non_coding_transcript_variant,
rs400851	HSD17B3,	chr9	96295313	A	-0.04738	5.666e-06	intron_variant,
rs4680338	-,	chr3	157076636	C	0.04747	5.68e-06	intergenic_variant,
rs77860422	-,CNNM2,	chr10	102988252	A	0.04892	5.695e-06	regulatory_region_variant,intron_variant,
rs4854164	-,EIPR1,	chr2	3288800	G	0.04623	5.852e-06	regulatory_region_variant,intron_variant,
rs2594727	-,B4GALT4-AS1,	chr3	119257854	A	-0.07469	5.92e-06	regulatory_region_variant,intron_variant,non_coding_transcript_variant,
rs943037	CNNM2,	chr10	103076162	T	0.0484	5.935e-06	synonymous_variant,
rs78836080	LINC01446,	chr7	53708522	C	0.1344	6.12e-06	intron_variant,non_coding_transcript_variant,
rs16895802	-,NCAPG,DCAF16,	chr4	17814266	G	-0.06737	6.205e-06	regulatory_region_variant,intron_variant,upstream_gene_variant,
rs11191560	NT5C2,	chr10	103109281	C	0.04846	6.215e-06	intron_variant,
rs11143510	ANXA1,	chr9	73162465	T	0.08521	6.23e-06	intron_variant,
rs3781285	CNNM2,	chr10	103065908	G	0.04824	6.305e-06	intron_variant,
rs10430665	CNNM2,NT5C2,	chr10	103088673	T	0.04831	6.619e-06	3_prime_UTR_variant,3_prime_UTR_variant,
rs16895796	-,DCAF16,NCAPG,	chr4	17811596	A	-0.0669	6.797e-06	regulatory_region_variant,upstream_gene_variant,intron_variant,
rs139724825	NCAPG,	chr4	17822441	T	-0.06695	6.89e-06	intron_variant,
rs62502708	LOC101929294,ADAM28,	chr8	24296433	T	0.04879	7.229e-06	intron_variant,non_coding_transcript_variant,intron_variant,
rs8190531	HSD17B3,	chr9	96265532	A	-0.04373	7.334e-06	intron_variant,
rs62502709	ADAM28,LOC101929294,	chr8	24296645	C	0.04875	7.427e-06	intron_variant,intron_variant,non_coding_transcript_variant,
rs416699	-,HSD17B3,	chr9	96290084	T	-0.04397	7.641e-06	regulatory_region_variant,intron_variant,
rs2297787	-,-,LOC107984265,CNNM2,	chr10	102920380	A	0.04722	7.684e-06	regulatory_region_variant,TF_binding_site_variant,upstream_gene_variant,intron_variant,
rs11105834	-,	chr12	90834369	A	0.05631	7.98e-06	intergenic_variant,
rs62502710	LOC101929294,ADAM28,	chr8	24296936	A	0.04856	8.076e-06	intron_variant,non_coding_transcript_variant,intron_variant,
rs62502711	ADAM28,LOC101929294,	chr8	24298155	A	0.04845	8.389e-06	intron_variant,intron_variant,non_coding_transcript_variant,
rs57378149	-,	chr1	84033923	G	0.07587	8.592e-06	intergenic_variant,
rs141066462	PLEKHA5,LOC112268092,	chr12	19304715	C	0.1256	8.841e-06	intron_variant,intron_variant,
rs74452522	-,LOC112268092,PLEKHA5,	chr12	19302225	T	0.1256	8.841e-06	regulatory_region_variant,intron_variant,intron_variant,
rs75248116	-,	chr15	35143986	C	0.08201	8.844e-06	intergenic_variant,
rs2476927	HSD17B3,	chr9	96275748	A	-0.04742	8.852e-06	intron_variant,
rs12501828	-,	chr4	107784536	A	0.1631	8.95e-06	intergenic_variant,
rs117808273	NXPH1,	chr7	8499803	A	0.175	9.14e-06	intron_variant,
rs74404546	-,	chr1	84062487	A	0.07548	9.293e-06	intergenic_variant,
rs36050230	ADAM28,LOC101929294,	chr8	24298959	G	0.04818	9.417e-06	intron_variant,intron_variant,non_coding_transcript_variant,
rs62502717	ADAM28,LOC101929294,	chr8	24303715	G	0.04809	9.481e-06	intron_variant,intron_variant,non_coding_transcript_variant,
rs72721436	-,-,	chr1	84038369	C	0.07536	9.687e-06	regulatory_region_variant,intergenic_variant,
rs117071476	PLEKHA5,	chr12	19337161	C	0.1258	9.738e-06	intron_variant,
