# Supplementary material for: Genetic and clinical determinants of neonatal jaundice and growth patterns in the Qingdao birth cohort: A genome-wide association study
Source: PLoS One. 2026 Jan 16;21(1):e0338567. doi: 10.1371/journal.pone.0338567 (PMC12810793; doi:10.1371/journal.pone.0338567)
Supplement: S4 Table — (XLSX) [file pone.0338567.s009.xlsx]

## Sheet: Sheet1
Supplementary Table 4. The significant single variants associated with Height
SNP	Gene	Chromsome	Base position (hg38)	Effect allele	BETA	P-value	Function
rs423704	-,LOC107986430,LOC105379051,	chr5	82925261	C	0.8044	6.983e-09	regulatory_region_variant,non_coding_transcript_exon_variant,upstream_gene_variant,
rs37552	LOC105379051,LOC107986430,	chr5	82926654	G	0.7795	1.722e-08	upstream_gene_variant,downstream_gene_variant,
rs37553	LOC105379051,LOC107986430,	chr5	82926997	G	0.7795	1.722e-08	upstream_gene_variant,downstream_gene_variant,
rs74422283	PPP1CB,	chr2	28757763	C	-0.7406	3.989e-08	intron_variant,
rs2731859	-,LOC105379051,	chr5	82952684	G	0.764	4.492e-08	regulatory_region_variant,intron_variant,non_coding_transcript_variant,
rs4703932	LOC105379051,	chr5	82937147	C	0.7021	6.695e-08	intron_variant,non_coding_transcript_variant,
rs37563	LOC105379051,	chr5	82932154	C	0.7038	1.048e-07	intron_variant,non_coding_transcript_variant,
rs599388	LOC105379051,	chr5	82946241	T	0.6943	1.176e-07	intron_variant,non_coding_transcript_variant,
rs405131	LOC105379051,	chr5	82944235	A	0.6926	1.208e-07	intron_variant,non_coding_transcript_variant,
rs370426	LOC105379051,	chr5	82947860	G	0.6856	1.556e-07	intron_variant,non_coding_transcript_variant,
rs37558	LOC107986430,LOC105379051,	chr5	82928730	C	0.6921	1.707e-07	downstream_gene_variant,intron_variant,non_coding_transcript_variant,
rs256806	LOC105379051,	chr5	82955414	G	0.6792	2.683e-07	intron_variant,non_coding_transcript_variant,
rs256801	LOC105379051,	chr5	82957577	C	0.6792	2.683e-07	intron_variant,non_coding_transcript_variant,
rs404175	LOC105379051,	chr5	82950925	G	0.6792	2.683e-07	intron_variant,non_coding_transcript_variant,
rs256807	LOC105379051,	chr5	82955311	A	0.6785	2.874e-07	intron_variant,non_coding_transcript_variant,
rs256797	LOC105379051,	chr5	82959098	C	0.6758	2.949e-07	intron_variant,non_coding_transcript_variant,
rs406565	LOC105379051,	chr5	82961067	G	0.6541	3.527e-07	intron_variant,non_coding_transcript_variant,
rs72812574	-,	chr10	30790034	T	1.326	6.303e-07	intergenic_variant,
rs72812575	-,	chr10	30790048	T	1.326	6.303e-07	intergenic_variant,
rs13382209	-,	chr2	104420541	T	-0.3725	9.973e-07	intergenic_variant,
rs927472313	TMEM236,	chr10	17752395	T	-1.507	1.116e-06	missense_variant,
rs6543254	-,	chr2	104419734	C	-0.3703	1.147e-06	intergenic_variant,
rs4851695	-,	chr2	104419508	G	-0.3691	1.216e-06	intergenic_variant,
rs77248127	-,	chr2	104419394	G	-0.4007	1.497e-06	intergenic_variant,
rs150279922	LOC105378311,PCDH15,	chr10	54525970	T	-1.594	1.989e-06	intron_variant,non_coding_transcript_variant,intron_variant,
rs72935623	LINC01831,	chr2	104418286	G	-0.3936	2.293e-06	upstream_gene_variant,
rs11891	-,-,CANT1,	chr17	78992703	A	0.3543	2.417e-06	regulatory_region_variant,regulatory_region_variant,3_prime_UTR_variant,
rs8079368	-,CANT1,	chr17	78992980	T	0.3543	2.417e-06	regulatory_region_variant,3_prime_UTR_variant,
rs141063891	LOC105374986,	chr6	26259698	G	-1.423	2.738e-06	non_coding_transcript_exon_variant,
rs9891726	-,-,CANT1,	chr17	78996019	T	0.3505	3.114e-06	regulatory_region_variant,TF_binding_site_variant,intron_variant,
rs116960735	DSCAM,	chr21	40007344	A	1.442	3.146e-06	downstream_gene_variant,
rs3744171	-,CANT1,	chr17	78997815	T	0.3504	3.229e-06	regulatory_region_variant,intron_variant,
rs17641137	PRKG1,	chr10	52046842	T	0.8559	3.611e-06	intron_variant,
rs138961639	RBFOX1,	chr16	7429828	G	1.584	4.058e-06	intron_variant,
rs56181754	PRKG1,	chr10	52048722	T	0.8425	4.77e-06	intron_variant,
rs37561	-,LOC107986430,LOC105379051,	chr5	82931204	G	0.535	4.887e-06	regulatory_region_variant,downstream_gene_variant,intron_variant,non_coding_transcript_variant,
rs58416967	CANT1,	chr17	79002666	C	0.3441	5.359e-06	intron_variant,
rs11598561	PRKG1,	chr10	52036042	T	0.8464	5.384e-06	intron_variant,
rs37546	LOC105379051,	chr5	82938856	A	0.5321	5.497e-06	intron_variant,non_coding_transcript_variant,
rs16848597	EHHADH-AS1,	chr3	185158918	G	-0.3863	5.524e-06	upstream_gene_variant,
rs12449955	LGALS3BP,	chr17	78970555	A	-0.3558	5.637e-06	downstream_gene_variant,
rs407319	LOC105379051,	chr5	82944234	C	0.5297	5.658e-06	intron_variant,non_coding_transcript_variant,
rs2139399	LINC01102,	chr2	104448853	A	-0.3416	5.703e-06	intron_variant,non_coding_transcript_variant,
rs7597951	LINC01102,	chr2	104438591	G	-0.34	6.272e-06	intron_variant,non_coding_transcript_variant,
rs392767	LOC105379051,	chr5	82943712	C	0.5251	6.393e-06	intron_variant,non_coding_transcript_variant,
rs76520801	CICP24,	chr7	63775328	T	0.7785	6.417e-06	upstream_gene_variant,
rs6859743	-,	chr5	164195514	T	-0.3348	7.301e-06	intergenic_variant,
rs139698203	-,-,H2AC8,H2BC8,	chr6	26218858	G	-1.416	7.424e-06	regulatory_region_variant,TF_binding_site_variant,downstream_gene_variant,upstream_gene_variant,
rs6749443	LINC01102,	chr2	104468682	G	-0.3333	7.624e-06	intron_variant,non_coding_transcript_variant,
rs79631778	-,	chr7	94224930	C	0.8305	8.021e-06	intergenic_variant,
rs12188542	-,	chr5	164196009	A	-0.3339	8.2e-06	intergenic_variant,
rs372971	LOC105379051,	chr5	82946697	C	0.5203	8.32e-06	intron_variant,non_coding_transcript_variant,
rs37560	LOC107986430,LOC105379051,	chr5	82929424	C	0.5356	8.33e-06	downstream_gene_variant,intron_variant,non_coding_transcript_variant,
rs11888585	-,LINC01102,	chr2	104472243	A	-0.3322	8.359e-06	regulatory_region_variant,intron_variant,non_coding_transcript_variant,
rs1356718	LINC01102,	chr2	104460108	G	-0.3347	8.369e-06	intron_variant,non_coding_transcript_variant,
rs12188528	-,	chr5	164195825	A	-0.3331	8.409e-06	intergenic_variant,
rs37562	LOC105379051,	chr5	82931633	T	0.5266	8.461e-06	intron_variant,non_coding_transcript_variant,
rs1356720	LINC01102,	chr2	104460521	G	-0.3344	8.462e-06	intron_variant,non_coding_transcript_variant,
rs57888162	MAMDC2,	chr9	70108776	T	-1.126	8.756e-06	intron_variant,
rs37555	LOC105379051,LOC107986430,	chr5	82927864	G	0.5264	8.913e-06	upstream_gene_variant,downstream_gene_variant,
rs389706	LOC105379051,	chr5	82932597	T	0.5258	8.925e-06	intron_variant,non_coding_transcript_variant,
rs10183739	LINC01102,	chr2	104453059	G	-0.3336	9.164e-06	intron_variant,non_coding_transcript_variant,
rs188158224	MAMDC2-AS1,MAMDC2,	chr9	70180338	G	-1.386	9.233e-06	upstream_gene_variant,intron_variant,
rs74508027	PRKCH,	chr14	61232830	T	-0.4378	9.422e-06	intron_variant,
rs2222279	LINC01102,	chr2	104475460	C	-0.3298	9.499e-06	intron_variant,non_coding_transcript_variant,
rs37542	LOC105379051,	chr5	82941572	A	0.5195	9.675e-06	intron_variant,non_coding_transcript_variant,
rs6705324	-,LINC01102,	chr2	104468833	C	-0.3297	9.715e-06	regulatory_region_variant,intron_variant,non_coding_transcript_variant,
rs37543	LOC105379051,	chr5	82941468	T	0.5197	9.779e-06	intron_variant,non_coding_transcript_variant,
rs66524319	-,-,	chr1	222266629	G	0.4294	9.781e-06	regulatory_region_variant,intergenic_variant,
rs118053039	PCDH15,	chr10	53988933	T	0.7281	9.912e-06	intron_variant,
