# Supplementary material for: Genetic and clinical determinants of neonatal jaundice and growth patterns in the Qingdao birth cohort: A genome-wide association study
Source: PLoS One. 2026 Jan 16;21(1):e0338567. doi: 10.1371/journal.pone.0338567 (PMC12810793; doi:10.1371/journal.pone.0338567)
Supplement: S5 Table — (XLSX) [file pone.0338567.s010.xlsx]

## Sheet: Sheet1
Supplementary Table 5. The significant single variants associated with Weight
SNP	Gene	Chromsome	Base position (hg38)	Effect allele	BETA	P-value	Function
rs2578234	-,	chr9	88203624	A	-0.1407	2.016e-08	intergenic_variant,
rs1946828	-,	chr9	88207118	G	-0.1402	2.151e-08	intergenic_variant,
rs2482488	-,	chr9	88206506	A	-0.1395	2.774e-08	intergenic_variant,
rs2254716	-,	chr9	88206399	G	-0.1396	3.081e-08	intergenic_variant,
rs2438401	-,	chr9	88206848	C	-0.1379	3.527e-08	intergenic_variant,
rs2492847	-,	chr9	88204577	T	-0.138	4.005e-08	intergenic_variant,
rs2492851	-,	chr9	88210865	C	-0.1375	4.481e-08	intergenic_variant,
rs1866349	-,	chr9	88208131	C	-0.1375	4.481e-08	intergenic_variant,
rs2254725	-,	chr9	88206181	A	-0.1369	4.545e-08	intergenic_variant,
rs2814845	-,	chr9	88217941	T	-0.1364	4.987e-08	intergenic_variant,
rs2578228	-,	chr9	88217915	A	-0.1364	4.987e-08	intergenic_variant,
rs2254598	-,	chr9	88207601	T	-0.1362	5.314e-08	intergenic_variant,
rs2990016	-,	chr9	88210346	G	-0.1362	5.416e-08	intergenic_variant,
rs2250720	-,	chr9	88216673	G	-0.1359	5.862e-08	intergenic_variant,
rs2578239	-,	chr9	88211512	T	-0.1358	6.002e-08	intergenic_variant,
rs1821888	-,	chr9	88213270	T	-0.1358	6.002e-08	intergenic_variant,
rs2251625	-,	chr9	88208627	A	-0.1358	6.002e-08	intergenic_variant,
rs2250871	-,	chr9	88215669	C	-0.1358	6.002e-08	intergenic_variant,
rs2578241	-,	chr9	88212090	A	-0.1358	6.002e-08	intergenic_variant,
rs7850376	-,	chr9	88208953	T	-0.1358	6.002e-08	intergenic_variant,
rs2250854	-,-,	chr9	88215894	A	-0.1358	6.002e-08	regulatory_region_variant,intergenic_variant,
rs2578244	-,-,	chr9	88215444	C	-0.1358	6.002e-08	regulatory_region_variant,intergenic_variant,
rs2778029	-,	chr9	88214015	G	-0.1358	6.002e-08	intergenic_variant,
rs1438464	-,	chr9	88214918	A	-0.1358	6.002e-08	intergenic_variant,
rs7027173	-,	chr9	88210478	C	-0.1358	6.002e-08	intergenic_variant,
rs1946829	-,	chr9	88207430	T	-0.1358	6.002e-08	intergenic_variant,
rs1370854	-,	chr9	88213146	A	-0.1358	6.002e-08	intergenic_variant,
rs1370855	-,	chr9	88213237	A	-0.1358	6.002e-08	intergenic_variant,
rs1438465	-,-,	chr9	88215185	G	-0.1358	6.002e-08	regulatory_region_variant,intergenic_variant,
rs9410660	-,	chr9	88210757	C	-0.1355	6.294e-08	intergenic_variant,
rs1946830	-,	chr9	88207526	G	-0.1353	6.478e-08	intergenic_variant,
rs2578243	-,	chr9	88214814	A	-0.1339	9.497e-08	intergenic_variant,
rs2254596	-,	chr9	88207639	C	-0.1315	1.32e-07	intergenic_variant,
rs2814831	-,	chr9	88199100	C	-0.1316	1.609e-07	intergenic_variant,
rs35821186	NAV3,	chr12	77892928	A	0.209	2.473e-07	intron_variant,
rs78383691	RALYL,	chr8	84234118	T	-0.397	2.545e-07	intron_variant,
rs2578238	-,	chr9	88205167	C	0.1254	2.615e-07	intergenic_variant,
rs71462118	NAV3,	chr12	77919157	G	0.2066	2.942e-07	intron_variant,
rs76551200	NAV3,	chr12	77897939	T	0.2075	2.958e-07	intron_variant,
rs12825943	NAV3,	chr12	77899680	T	0.2069	3.247e-07	intron_variant,
rs77279605	NAV3,	chr12	77897954	A	0.2069	3.247e-07	intron_variant,
rs1929941	-,	chr9	88205525	A	0.1241	3.391e-07	intergenic_variant,
rs2578237	-,	chr9	88204926	G	0.1239	3.581e-07	intergenic_variant,
rs2254999	-,	chr9	88204144	C	0.1239	3.581e-07	intergenic_variant,
rs2492846	-,	chr9	88204369	C	0.1239	3.581e-07	intergenic_variant,
rs2814839	-,	chr9	88204848	T	0.1239	3.581e-07	intergenic_variant,
rs2492849	-,	chr9	88205098	A	0.1239	3.581e-07	intergenic_variant,
rs4911172	MMP24-AS1-EDEM2,PROCR,	chr20	35210013	G	-0.1868	3.952e-07	intron_variant,intron_variant,
rs2255006	-,	chr9	88204001	A	0.1232	4.257e-07	intergenic_variant,
rs2255233	-,-,	chr9	88202393	T	0.1231	4.351e-07	regulatory_region_variant,intergenic_variant,
rs2814837	-,	chr9	88202273	A	0.1231	4.351e-07	intergenic_variant,
rs2255224	-,-,	chr9	88202537	G	0.1231	4.351e-07	regulatory_region_variant,intergenic_variant,
rs2255211	-,	chr9	88202780	G	0.1231	4.351e-07	intergenic_variant,
rs2578232	-,-,	chr9	88202369	G	0.1231	4.351e-07	regulatory_region_variant,intergenic_variant,
rs2578233	-,	chr9	88203336	C	0.1231	4.351e-07	intergenic_variant,
rs17044596	-,NAV3,	chr12	77953762	T	0.2028	4.351e-07	regulatory_region_variant,intron_variant,
rs2578235	-,	chr9	88203738	C	0.1231	4.5e-07	intergenic_variant,
rs2578236	-,	chr9	88203739	A	0.1231	4.5e-07	intergenic_variant,
rs2255118	-,	chr9	88203158	C	0.1226	4.796e-07	intergenic_variant,
rs17044572	-,NAV3,	chr12	77947485	G	0.2022	4.84e-07	regulatory_region_variant,intron_variant,
rs2492848	-,	chr9	88204578	A	0.1226	4.937e-07	intergenic_variant,
rs35863828	-,	chr9	88200999	T	0.1222	6.679e-07	intergenic_variant,
rs12828734	NAV3,	chr12	77945556	T	0.2	6.9e-07	intron_variant,
rs2778033	-,	chr9	88200773	G	0.1207	7.285e-07	intergenic_variant,
rs2255462	-,	chr9	88200873	A	0.1207	7.285e-07	intergenic_variant,
rs2578231	-,	chr9	88200718	G	0.1207	7.285e-07	intergenic_variant,
rs2778032	-,	chr9	88200617	G	0.1204	7.772e-07	intergenic_variant,
rs2255349	-,	chr9	88201419	A	0.1197	8.895e-07	intergenic_variant,
rs2814835	-,	chr9	88201763	G	0.1195	9.397e-07	intergenic_variant,
rs3119708	-,-,	chr9	88199632	T	0.1194	9.59e-07	regulatory_region_variant,intergenic_variant,
rs2814832	-,	chr9	88199587	T	0.1192	9.799e-07	intergenic_variant,
rs2578229	-,	chr9	88198523	C	0.1192	9.799e-07	intergenic_variant,
rs2578230	-,-,	chr9	88199750	C	0.1192	9.799e-07	regulatory_region_variant,intergenic_variant,
rs2814829	-,	chr9	88198549	T	0.1192	9.799e-07	intergenic_variant,
rs2814830	-,	chr9	88199097	G	0.1187	1.082e-06	intergenic_variant,
rs55976692	LOC105371154,	chr16	27061039	C	-0.1287	1.106e-06	downstream_gene_variant,
rs2814833	-,-,	chr9	88199792	T	0.1184	1.158e-06	regulatory_region_variant,intergenic_variant,
rs2255350	-,	chr9	88201409	C	0.1184	1.185e-06	intergenic_variant,
rs12934246	LOC105371154,	chr16	27061676	G	-0.128	1.295e-06	downstream_gene_variant,
rs17044447	NAV3,	chr12	77911437	C	0.2544	1.428e-06	intron_variant,
rs71462116	NAV3,	chr12	77890407	G	0.1956	1.482e-06	intron_variant,
rs77704735	-,	chr13	79831241	G	-0.1962	1.484e-06	intergenic_variant,
rs8056949	C16orf82,LOC105371154,	chr16	27065588	G	-0.1273	1.547e-06	upstream_gene_variant,upstream_gene_variant,
rs11617313	-,	chr13	34805637	T	0.1217	1.743e-06	intergenic_variant,
rs56298558	-,	chr13	34805413	C	0.1217	1.743e-06	intergenic_variant,
rs117937202	STARD10,	chr11	72777995	T	-0.2116	2.012e-06	intron_variant,
rs77673792	-,-,NAV3,	chr12	77893953	C	0.2595	2.08e-06	regulatory_region_variant,TF_binding_site_variant,intron_variant,
rs12924288	LOC105371154,	chr16	27060061	A	-0.1247	2.265e-06	downstream_gene_variant,
rs13337022	-,	chr16	27056697	G	-0.1244	2.474e-06	intergenic_variant,
rs4943265	-,	chr13	34814124	C	0.1198	2.637e-06	intergenic_variant,
rs9315314	-,	chr13	34810842	C	0.1192	2.845e-06	intergenic_variant,
rs2031290	-,	chr13	34811739	C	0.1192	2.845e-06	intergenic_variant,
rs12861028	-,	chr13	34811056	T	0.1192	2.845e-06	intergenic_variant,
rs13378363	-,	chr13	34807654	G	0.1176	3.965e-06	intergenic_variant,
rs149243426	BTAF1,	chr10	91989160	G	-0.5377	4.002e-06	missense_variant,
rs141942724	BTAF1,	chr10	91966162	C	-0.5377	4.002e-06	intron_variant,
rs76149266	BTAF1,	chr10	91968404	C	-0.5377	4.002e-06	intron_variant,
rs3764733	MMP24,MMP24-AS1-EDEM2,	chr20	35246905	A	-0.1911	4.017e-06	synonymous_variant,intron_variant,
rs10747556	CCDC65,	chr12	48914501	A	0.1156	4.107e-06	missense_variant,
rs6088774	MMP24-AS1-EDEM2,MMP24,	chr20	35242361	A	-0.1902	4.133e-06	intron_variant,intron_variant,
rs140445702	FCHSD2,	chr11	73124518	A	-0.2082	4.229e-06	intron_variant,
rs12479973	MMP24-AS1-EDEM2,MMP24,	chr20	35244692	A	-0.1908	4.441e-06	intron_variant,intron_variant,
rs11168800	ARF3,	chr12	48951874	C	0.1142	4.449e-06	intron_variant,
rs62243680	LINC02885,	chr22	34835474	A	0.1445	4.511e-06	intron_variant,non_coding_transcript_variant,
rs12229275	ARF3,	chr12	48932057	A	0.1145	4.61e-06	downstream_gene_variant,
rs61942207	ARF3,	chr12	48959818	T	0.1149	4.72e-06	upstream_gene_variant,
rs4237853	-,	chr12	48897234	A	0.1144	4.76e-06	intergenic_variant,
rs4018508	-,	chr12	48897372	A	0.1144	4.76e-06	intergenic_variant,
rs6015277	-,VAPB,	chr20	58453157	G	0.1231	4.773e-06	regulatory_region_variant,downstream_gene_variant,
rs59229414	-,C16orf82,LOC105371154,	chr16	27066290	A	-0.1212	4.896e-06	regulatory_region_variant,upstream_gene_variant,upstream_gene_variant,
rs61942166	ARF3,	chr12	48932364	A	0.1141	4.965e-06	downstream_gene_variant,
rs4913479	CPM,	chr12	68964209	T	-0.2098	5.031e-06	upstream_gene_variant,
rs11823	C16orf82,	chr16	27068985	G	-0.1202	5.061e-06	3_prime_UTR_variant,
rs2368701	-,	chr12	48898745	T	0.1141	5.093e-06	intergenic_variant,
rs4760665	-,CCDC65,	chr12	48904720	T	0.1141	5.093e-06	regulatory_region_variant,intron_variant,
rs756783	PMIS2,	chr19	35588802	C	0.1317	5.208e-06	downstream_gene_variant,
rs13037818	-,MMP24-AS1-EDEM2,MMP24,	chr20	35252396	T	-0.1931	5.209e-06	regulatory_region_variant,intron_variant,intron_variant,
rs9783452	ARF3,	chr12	48955594	C	0.1138	5.259e-06	intron_variant,
rs11168795	ARF3,	chr12	48933675	T	0.1138	5.262e-06	downstream_gene_variant,
rs10875896	FKBP11,ARF3,	chr12	48928152	T	0.1139	5.316e-06	upstream_gene_variant,downstream_gene_variant,
rs4526804	ARF3,	chr12	48953798	C	0.1138	5.316e-06	intron_variant,
rs3782353	-,WNT10B,	chr12	48965097	G	0.1136	5.341e-06	regulatory_region_variant,downstream_gene_variant,
rs11168779	-,	chr12	48894846	G	0.1138	5.427e-06	intergenic_variant,
rs11168783	CCDC65,	chr12	48906278	T	0.1137	5.468e-06	intron_variant,
rs79957201	AAR2,	chr20	36256319	G	-0.2258	5.473e-06	3_prime_UTR_variant,
rs139333874	FCHSD2,	chr11	72978960	A	-0.204	5.582e-06	intron_variant,
rs117707243	-,FCHSD2,	chr11	73031988	A	-0.204	5.582e-06	regulatory_region_variant,intron_variant,
rs61942169	ARF3,	chr12	48948110	C	0.1135	5.588e-06	intron_variant,
rs8061733	LOC105371154,C16orf82,	chr16	27064581	A	-0.1202	5.637e-06	upstream_gene_variant,upstream_gene_variant,
rs72792615	C16orf82,LOC105371154,	chr16	27063383	A	-0.1202	5.637e-06	upstream_gene_variant,upstream_gene_variant,
rs28512391	LOC105371154,C16orf82,	chr16	27063861	A	-0.1202	5.637e-06	upstream_gene_variant,upstream_gene_variant,
rs10783297	ARF3,	chr12	48934956	C	0.1136	5.638e-06	downstream_gene_variant,
rs141575761	SUSD4,	chr1	223253623	T	0.5186	5.712e-06	intron_variant,
rs61941142	-,	chr12	48894935	A	0.1136	5.713e-06	intergenic_variant,
rs10875885	-,	chr12	48893667	T	0.1131	5.77e-06	intergenic_variant,
rs150390027	SUSD4,	chr1	223216153	T	0.5293	5.795e-06	downstream_gene_variant,
rs3741627	-,-,WNT10B,	chr12	48965804	T	0.1132	5.851e-06	regulatory_region_variant,regulatory_region_variant,3_prime_UTR_variant,
rs10875897	ARF3,	chr12	48933911	T	0.1134	5.886e-06	downstream_gene_variant,
rs2395453	-,KCNMA1,KCNMA1-AS1,	chr10	76981801	C	-0.1167	5.91e-06	regulatory_region_variant,intron_variant,downstream_gene_variant,
rs1690182	ARF3,WNT10B,	chr12	48962359	T	0.1133	5.92e-06	upstream_gene_variant,downstream_gene_variant,
rs142766447	NAV3,	chr12	77961177	G	0.2384	5.927e-06	intron_variant,
rs9796008	CCDC65,FKBP11,	chr12	48920180	A	0.1124	5.985e-06	intron_variant,downstream_gene_variant,
rs9783477	ARF3,	chr12	48954148	T	0.1131	6.021e-06	intron_variant,
rs2131713	ARF3,	chr12	48941728	C	0.113	6.109e-06	intron_variant,
rs2078822	LINC01766,	chr19	35599922	C	0.1308	6.124e-06	intron_variant,non_coding_transcript_variant,
rs61942167	ARF3,	chr12	48932657	T	0.113	6.194e-06	downstream_gene_variant,
rs12423542	FKBP11,ARF3,	chr12	48929455	A	0.113	6.194e-06	upstream_gene_variant,downstream_gene_variant,
rs11168794	ARF3,	chr12	48931359	G	0.113	6.194e-06	downstream_gene_variant,
rs1818996	ARF3,	chr12	48932991	G	0.113	6.241e-06	downstream_gene_variant,
rs1830192	ARF3,	chr12	48932904	T	0.113	6.241e-06	downstream_gene_variant,
rs118109338	FCHSD2,	chr11	73006287	C	-0.2018	6.289e-06	intron_variant,
rs118071307	FCHSD2,	chr11	72997345	T	-0.2018	6.289e-06	intron_variant,
rs11168797	ARF3,	chr12	48945058	G	0.1129	6.317e-06	intron_variant,
rs1051886	-,WNT10B,	chr12	48966206	G	0.1128	6.322e-06	regulatory_region_variant,synonymous_variant,
rs4760664	ARF3,WNT10B,	chr12	48960701	A	0.1129	6.341e-06	upstream_gene_variant,downstream_gene_variant,
rs11168803	ARF3,	chr12	48952275	A	0.1128	6.353e-06	intron_variant,
rs11168798	ARF3,	chr12	48951354	G	0.1128	6.353e-06	intron_variant,
rs10875902	-,WNT10B,ARF3,	chr12	48961509	G	0.1127	6.372e-06	regulatory_region_variant,downstream_gene_variant,upstream_gene_variant,
rs10747557	-,ARF3,	chr12	48941199	G	0.1129	6.402e-06	regulatory_region_variant,splice_polypyrimidine_tract_variant,intron_variant,
rs4018510	ARF3,	chr12	48943006	T	0.1129	6.402e-06	intron_variant,
rs58235721	LOC105375746,	chr8	125517860	C	0.125	6.434e-06	upstream_gene_variant,
rs149737233	BMPR1B,	chr4	94990713	T	0.2427	6.504e-06	intron_variant,
rs9645813	ARF3,	chr12	48959355	G	0.1127	6.55e-06	upstream_gene_variant,
rs143798353	-,LINC01392,	chr7	115137554	G	-0.4271	6.609e-06	regulatory_region_variant,intron_variant,non_coding_transcript_variant,
rs10221087	-,LOC105371154,C16orf82,	chr16	27062814	G	-0.1193	6.664e-06	regulatory_region_variant,upstream_gene_variant,upstream_gene_variant,
rs10875900	ARF3,	chr12	48950897	T	0.1127	6.684e-06	intron_variant,
rs1111662	ARF3,	chr12	48932691	C	0.1127	6.707e-06	downstream_gene_variant,
rs12931186	C16orf82,LOC105371154,	chr16	27064548	G	-0.119	6.722e-06	upstream_gene_variant,upstream_gene_variant,
rs12927072	C16orf82,LOC105371154,	chr16	27064106	G	-0.119	6.722e-06	upstream_gene_variant,upstream_gene_variant,
rs2425024	MMP24,MMP24-AS1-EDEM2,	chr20	35257135	C	-0.1387	6.735e-06	intron_variant,intron_variant,
rs1802459	VAPB,	chr20	58445517	G	0.1212	6.788e-06	3_prime_UTR_variant,
rs62205697	-,VAPB,	chr20	58405027	C	0.121	6.798e-06	regulatory_region_variant,intron_variant,
rs6015275	-,-,VAPB,	chr20	58449533	T	0.1212	6.885e-06	regulatory_region_variant,TF_binding_site_variant,3_prime_UTR_variant,
rs1726435	-,ARF3,	chr12	48940815	T	0.1125	6.931e-06	regulatory_region_variant,intron_variant,
rs7313988	-,ARF3,	chr12	48958555	C	0.1124	7.015e-06	regulatory_region_variant,upstream_gene_variant,
rs833828	-,ARF3,	chr12	48958474	T	0.1124	7.015e-06	regulatory_region_variant,upstream_gene_variant,
rs10875901	WNT10B,ARF3,	chr12	48960344	A	0.1123	7.051e-06	downstream_gene_variant,upstream_gene_variant,
rs190706054	ADAMTSL1,LOC107986990,	chr9	18340475	G	0.4412	7.077e-06	intron_variant,upstream_gene_variant,
rs833827	-,ARF3,	chr12	48957871	C	0.1123	7.272e-06	regulatory_region_variant,upstream_gene_variant,
rs151087934	MARCHF5,	chr10	92325875	T	-0.5226	7.403e-06	intron_variant,
rs77308771	CPEB3,	chr10	92248682	G	-0.5226	7.403e-06	intron_variant,
rs7184516	LOC105371154,	chr16	27061527	A	-0.1185	7.601e-06	downstream_gene_variant,
rs28444429	LOC105371154,C16orf82,	chr16	27063850	T	-0.1185	7.692e-06	upstream_gene_variant,upstream_gene_variant,
rs11907928	MMP24-AS1-EDEM2,MMP24,	chr20	35260653	G	-0.1882	7.776e-06	intron_variant,intron_variant,
rs6580696	ARF3,	chr12	48949941	T	0.1118	7.782e-06	intron_variant,
rs2453063	ARF3,	chr12	48949761	C	0.1118	7.782e-06	intron_variant,
rs2030900	ARF3,	chr12	48942619	T	0.1117	7.915e-06	intron_variant,
rs7963018	ARF3,	chr12	48949156	C	0.1116	7.973e-06	intron_variant,
rs59087236	ARF3,	chr12	48959837	A	0.1117	7.98e-06	upstream_gene_variant,
rs146165776	ZFP69,EXO5-DT,	chr1	40487908	A	0.237	8.001e-06	intron_variant,intron_variant,non_coding_transcript_variant,
rs6026273	VAPB,	chr20	58436217	T	0.1201	8.06e-06	intron_variant,
rs62205706	-,VAPB,	chr20	58422894	G	0.1201	8.06e-06	regulatory_region_variant,intron_variant,
rs4911526	EPB41L1,	chr20	36205777	G	-0.2226	8.079e-06	intron_variant,
rs2172988	-,CPM,	chr12	68967294	A	-0.2043	8.12e-06	regulatory_region_variant,upstream_gene_variant,
rs10878882	-,CPM,	chr12	68967716	G	-0.2043	8.12e-06	regulatory_region_variant,upstream_gene_variant,
rs2272311	-,ARF3,	chr12	48935912	A	0.1117	8.128e-06	regulatory_region_variant,3_prime_UTR_variant,
rs11648122	LOC105371154,	chr16	27060877	C	-0.118	8.132e-06	downstream_gene_variant,
rs10221092	-,C16orf82,LOC105371154,	chr16	27062896	A	-0.1182	8.217e-06	regulatory_region_variant,upstream_gene_variant,upstream_gene_variant,
rs10221090	-,C16orf82,LOC105371154,	chr16	27062791	A	-0.1182	8.217e-06	regulatory_region_variant,upstream_gene_variant,upstream_gene_variant,
rs10221078	LOC105371154,C16orf82,	chr16	27062404	G	-0.1182	8.217e-06	non_coding_transcript_exon_variant,upstream_gene_variant,
rs10221084	LOC105371154,C16orf82,	chr16	27062488	A	-0.1182	8.217e-06	non_coding_transcript_exon_variant,upstream_gene_variant,
rs10221091	-,LOC105371154,C16orf82,	chr16	27062820	A	-0.1181	8.231e-06	regulatory_region_variant,upstream_gene_variant,upstream_gene_variant,
rs6100070	VAPB,	chr20	58452355	T	0.1201	8.374e-06	downstream_gene_variant,
rs4760666	ARF3,	chr12	48938583	C	0.1114	8.464e-06	3_prime_UTR_variant,
rs1054376	ARF3,	chr12	48938309	G	0.1114	8.472e-06	3_prime_UTR_variant,
rs11168812	WNT10B,	chr12	48967580	A	0.1114	8.516e-06	intron_variant,
rs10875886	CCDC65,	chr12	48899756	C	0.1114	8.678e-06	upstream_gene_variant,
rs12579249	CCDC65,	chr12	48911771	C	0.1114	8.678e-06	intron_variant,
rs2268913	-,VAPB,	chr20	58440049	A	0.1197	8.713e-06	regulatory_region_variant,intron_variant,
rs57384505	C16orf82,LOC105371154,	chr16	27063201	T	-0.1177	8.774e-06	upstream_gene_variant,upstream_gene_variant,
rs57571851	C16orf82,LOC105371154,	chr16	27063306	T	-0.1177	8.774e-06	upstream_gene_variant,upstream_gene_variant,
rs7963160	ARF3,	chr12	48949272	C	0.1111	8.911e-06	intron_variant,
rs10783293	CCDC65,	chr12	48914692	G	0.1113	8.977e-06	intron_variant,
rs4806183	HAUS5,	chr19	35609484	A	0.1332	9.109e-06	upstream_gene_variant,
rs10875898	ARF3,	chr12	48943754	C	0.1109	9.151e-06	intron_variant,
rs2073480	ARF3,	chr12	48938229	A	0.1109	9.178e-06	3_prime_UTR_variant,
rs2463175	ARF3,	chr12	48951569	A	0.111	9.23e-06	intron_variant,
rs11648276	LOC105371154,C16orf82,	chr16	27064434	T	-0.1174	9.371e-06	upstream_gene_variant,upstream_gene_variant,
rs9788029	ARF3,	chr12	48931795	C	0.1106	9.533e-06	downstream_gene_variant,
rs2446983	-,	chr12	48877673	G	-0.1102	9.689e-06	intergenic_variant,
rs118152894	FCHSD2,	chr11	73017097	G	-0.1834	9.771e-06	intron_variant,
rs11168785	CCDC65,	chr12	48910087	C	0.1107	9.806e-06	intron_variant,
rs4433614	CCDC65,	chr12	48902273	C	0.1107	9.806e-06	upstream_gene_variant,
rs10783292	CCDC65,	chr12	48913742	G	0.1107	9.806e-06	intron_variant,
rs58023472	-,CCDC65,	chr12	48910127	G	0.1107	9.806e-06	regulatory_region_variant,intron_variant,
rs11168784	CCDC65,	chr12	48907422	C	0.1107	9.806e-06	intron_variant,
rs11752463	-,	chr6	81022057	G	0.1374	9.86e-06	intergenic_variant,
rs2070940	-,ARF3,	chr12	48957710	C	0.1102	9.874e-06	regulatory_region_variant,upstream_gene_variant,
rs4787909	LOC105371154,	chr16	27057493	T	-0.117	9.907e-06	downstream_gene_variant,
rs12986154	LINC01766,	chr19	35603303	A	0.1292	9.916e-06	downstream_gene_variant,
rs833820	ARF3,	chr12	48954036	C	0.1104	9.957e-06	intron_variant,
