# Supplementary material for: Genetic and clinical determinants of neonatal jaundice and growth patterns in the Qingdao birth cohort: A genome-wide association study
Source: PLoS One. 2026 Jan 16;21(1):e0338567. doi: 10.1371/journal.pone.0338567 (PMC12810793; doi:10.1371/journal.pone.0338567)
Supplement: S6 Table — (XLSX) [file pone.0338567.s011.xlsx]

## Sheet: Sheet1
Supplementary Table 6. The significant single variants associated with BMI
SNP	Gene	Chromsome	Base position (hg38)	Effect allele	BETA	P-value	Function
rs7799882	-,SND1,	chr7	127789233	C	-0.5134	8.333e-08	regulatory_region_variant,intron_variant,
rs4731378	SND1,	chr7	127743936	C	-0.5133	8.367e-08	intron_variant,
rs6467145	SND1,	chr7	127742211	G	-0.5121	9.096e-08	intron_variant,
rs2016786	-,SND1,	chr7	127752805	T	-0.509	1.069e-07	regulatory_region_variant,intron_variant,
rs10251548	SND1,	chr7	127805540	A	-0.5041	1.349e-07	intron_variant,
rs35940771	-,SND1,	chr7	127790920	T	-0.5034	1.446e-07	regulatory_region_variant,intron_variant,
rs7785050	-,SND1,	chr7	127810505	G	-0.4899	2.883e-07	regulatory_region_variant,intron_variant,
rs6969880	-,SND1,	chr7	127831956	C	-0.4899	2.883e-07	regulatory_region_variant,intron_variant,
rs712712	SND1,	chr7	127691760	G	-0.4882	2.991e-07	intron_variant,
rs712716	SND1,	chr7	127693225	A	-0.488	3.363e-07	intron_variant,
rs139484102	MYO1B,	chr2	191307356	C	1.262	8.941e-07	intron_variant,
rs138929567	-,	chr7	42717485	G	-0.9128	1.016e-06	intergenic_variant,
rs140687113	-,	chr20	55758962	G	1.146	1.238e-06	intergenic_variant,
rs145965144	LOC107984205,	chr10	8191673	T	-1.195	1.26e-06	intron_variant,non_coding_transcript_variant,
rs141911259	LINC02741,	chr11	41618123	T	1.238	1.415e-06	intron_variant,non_coding_transcript_variant,
rs1881084	SND1,	chr7	127704626	A	-0.5542	1.537e-06	intron_variant,
rs74956157	THRB,	chr3	24145320	G	0.5054	1.792e-06	intron_variant,
rs759843	SND1,	chr7	127705938	G	-0.5482	1.992e-06	intron_variant,
rs11521053	-,-,SND1,	chr7	127792507	A	-0.5417	2.404e-06	regulatory_region_variant,regulatory_region_variant,intron_variant,
rs17151241	SND1,	chr7	127742689	G	-0.5404	2.61e-06	intron_variant,
rs6961381	SND1,	chr7	127729994	T	-0.5404	2.61e-06	intron_variant,
rs3808093	SND1,	chr7	127732371	C	-0.5457	2.714e-06	intron_variant,
rs4731380	SND1,	chr7	127775249	T	-0.5395	2.727e-06	intron_variant,
rs58583807	SND1,	chr7	127756735	A	-0.5395	2.727e-06	intron_variant,
rs6968199	-,SND1,	chr7	127779183	G	-0.5395	2.727e-06	regulatory_region_variant,intron_variant,
rs12540865	SND1,	chr7	127765532	T	-0.5395	2.727e-06	intron_variant,
rs73234899	SND1,	chr7	127758193	A	-0.5395	2.727e-06	intron_variant,
rs17151270	-,SND1,	chr7	127760859	A	-0.5395	2.727e-06	regulatory_region_variant,intron_variant,
rs6963455	SND1,	chr7	127765280	G	-0.5395	2.727e-06	intron_variant,
rs4731381	SND1,	chr7	127775250	T	-0.5395	2.727e-06	intron_variant,
rs2014583	SND1,	chr7	127773428	C	-0.5395	2.727e-06	intron_variant,
rs3808092	-,SND1,	chr7	127747833	T	-0.5395	2.727e-06	regulatory_region_variant,intron_variant,
rs7797663	SND1,	chr7	127773225	A	-0.5395	2.727e-06	intron_variant,
rs3808095	SND1,	chr7	127724906	G	-0.5384	2.76e-06	intron_variant,
rs13237048	SND1,	chr7	127724144	C	-0.5384	2.76e-06	intron_variant,
rs35176520	SND1,	chr7	127691847	T	-0.5391	2.767e-06	intron_variant,
rs146762997	-,	chr6	66313156	G	-1.121	2.812e-06	intergenic_variant,
rs55694225	SND1,	chr7	127690690	G	-0.5398	2.849e-06	intron_variant,
rs73234880	SND1,	chr7	127690530	C	-0.5398	2.849e-06	intron_variant,
rs741599	SND1,	chr7	127699361	G	-0.5398	2.849e-06	intron_variant,
rs12531440	-,SND1,	chr7	127752553	G	-0.5355	3.123e-06	regulatory_region_variant,intron_variant,
rs73234897	-,SND1,	chr7	127752040	G	-0.5355	3.123e-06	regulatory_region_variant,intron_variant,
rs10954163	SND1,	chr7	127735075	A	-0.5332	3.675e-06	intron_variant,
rs3779530	SND1,	chr7	127846337	T	-0.5286	3.866e-06	intron_variant,
rs3779529	SND1,	chr7	127846609	A	-0.5286	3.866e-06	intron_variant,
rs13236900	SND1,	chr7	127710142	A	-0.5318	3.887e-06	intron_variant,
rs35121681	SND1,	chr7	127715317	A	-0.5278	4.334e-06	intron_variant,
rs918793	SND1,	chr7	127721215	A	-0.5278	4.334e-06	intron_variant,
rs3808097	SND1,	chr7	127720171	A	-0.5278	4.334e-06	intron_variant,
rs972088	SND1,	chr7	127682935	G	-0.5204	4.457e-06	intron_variant,
rs972089	SND1,	chr7	127683013	G	-0.5204	4.457e-06	intron_variant,
rs17718395	SND1,	chr7	127738598	A	-0.5281	4.516e-06	intron_variant,
rs72700639	VSIG8,LOC107985216,SNHG28,	chr1	159850718	C	-0.4067	4.522e-06	downstream_gene_variant,upstream_gene_variant,intron_variant,non_coding_transcript_variant,
rs11972774	-,-,-,SND1,	chr7	127707679	C	-0.5258	4.576e-06	regulatory_region_variant,TF_binding_site_variant,TF_binding_site_variant,intron_variant,
rs76220245	-,LINC02538,	chr6	167663265	A	0.3295	4.61e-06	regulatory_region_variant,downstream_gene_variant,
rs66474176	SLC24A3,	chr20	19719919	A	-0.3412	4.857e-06	intron_variant,
rs61897391	SPI1,	chr11	47360336	T	0.8977	5.116e-06	intron_variant,
rs11976946	SND1,	chr7	127671837	C	-0.5204	5.169e-06	intron_variant,
rs3808106	-,SND1,	chr7	127667358	C	-0.5204	5.169e-06	regulatory_region_variant,intron_variant,
rs2119452	SND1,	chr7	127677365	T	-0.5204	5.169e-06	intron_variant,
rs184734549	LINC00305,LINC01924,	chr18	64106803	C	1.426	5.213e-06	intron_variant,non_coding_transcript_variant,intron_variant,non_coding_transcript_variant,
rs2402867	SND1,	chr7	127674964	A	-0.5218	5.827e-06	intron_variant,
rs61897390	-,SPI1,	chr11	47360091	G	0.8702	5.876e-06	TF_binding_site_variant,intron_variant,
rs144944865	-,	chr2	44143856	G	1.007	5.889e-06	intergenic_variant,
rs150863859	SPI1,	chr11	47363849	G	0.8825	5.89e-06	intron_variant,
rs325451	-,SND1,	chr7	127835135	C	-0.5174	6.155e-06	regulatory_region_variant,intron_variant,
rs10251423	SND1,	chr7	127842547	G	-0.5174	6.155e-06	intron_variant,
rs325442	SND1,	chr7	127817174	A	-0.5178	6.233e-06	intron_variant,
rs141450	-,SND1,	chr7	127812366	G	-0.5178	6.233e-06	regulatory_region_variant,intron_variant,
rs325444	SND1,	chr7	127820401	T	-0.5178	6.233e-06	intron_variant,
rs1860934	SND1,	chr7	127841706	T	-0.5178	6.233e-06	intron_variant,
rs11971935	-,SND1,	chr7	127782485	G	-0.5178	6.233e-06	regulatory_region_variant,intron_variant,
rs325446	SND1,	chr7	127824333	G	-0.5178	6.233e-06	intron_variant,
rs325447	SND1,	chr7	127826555	A	-0.5178	6.233e-06	intron_variant,
rs917832	SND1,	chr7	127841225	A	-0.5178	6.233e-06	intron_variant,
rs325445	SND1,	chr7	127821413	C	-0.5178	6.233e-06	intron_variant,
rs325440	-,SND1,	chr7	127807445	A	-0.5178	6.233e-06	regulatory_region_variant,intron_variant,
rs1029927	SND1,	chr7	127849554	A	-0.5178	6.233e-06	intron_variant,
rs184009220	-,	chr6	66557900	G	-1.703	6.278e-06	intergenic_variant,
rs7786041	SND1,	chr7	127855165	T	-0.5163	6.622e-06	intron_variant,
rs7790858	-,	chr7	128136107	C	-0.3613	6.753e-06	intergenic_variant,
rs61897389	SPI1,	chr11	47358536	T	0.8764	6.92e-06	intron_variant,
rs972090	SND1,	chr7	127683067	T	-0.5077	7.207e-06	intron_variant,
rs4444341	LINC00922,	chr16	65331625	C	0.5947	7.246e-06	intron_variant,non_coding_transcript_variant,
rs138073729	-,-,-,-,-,-,-,-,-,-,-,-,-,-,-,-,-,-,-,	chr20	19130363	A	1.239	7.74e-06	regulatory_region_variant,TF_binding_site_variant,TF_binding_site_variant,TF_binding_site_variant,TF_binding_site_variant,TF_binding_site_variant,TF_binding_site_variant,TF_binding_site_variant,TF_binding_site_variant,TF_binding_site_variant,TF_binding_site_variant,TF_binding_site_variant,TF_binding_site_variant,TF_binding_site_variant,TF_binding_site_variant,TF_binding_site_variant,TF_binding_si…
rs139032242	-,	chr10	109070586	T	-0.8152	7.854e-06	intergenic_variant,
rs12706825	-,	chr7	128097841	G	-0.3912	7.891e-06	intergenic_variant,
rs7790439	-,	chr7	128136087	T	-0.3588	8.187e-06	intergenic_variant,
rs1410991	-,	chr9	71653997	T	0.2964	8.72e-06	intergenic_variant,
rs3808105	-,SND1,	chr7	127679317	T	-0.5083	8.775e-06	regulatory_region_variant,intron_variant,
rs4728077	SND1,	chr7	127680369	T	-0.5083	8.775e-06	intron_variant,
rs144490445	LINC01924,LINC00305,	chr18	64125893	T	1.062	8.784e-06	intron_variant,non_coding_transcript_variant,intron_variant,non_coding_transcript_variant,
rs10255861	-,SND1,	chr7	127885305	T	-0.5104	8.907e-06	regulatory_region_variant,intron_variant,
rs4534841	LINC00922,	chr16	65331858	C	0.535	8.992e-06	intron_variant,non_coding_transcript_variant,
rs7506214	LOC105372121,	chr18	52114458	T	0.6147	9.154e-06	intron_variant,non_coding_transcript_variant,
rs7237114	LOC105372121,	chr18	52113610	G	0.6147	9.154e-06	intron_variant,non_coding_transcript_variant,
rs4374274	LOC105372121,	chr18	52114049	A	0.6147	9.154e-06	intron_variant,non_coding_transcript_variant,
rs4280348	LOC105372121,	chr18	52113971	A	0.6147	9.154e-06	intron_variant,non_coding_transcript_variant,
rs56306023	-,SND1,	chr7	127651133	T	-0.5073	9.397e-06	regulatory_region_variant,upstream_gene_variant,
rs2141259	-,	chr7	127646843	G	-0.5073	9.397e-06	intergenic_variant,
rs4731376	SND1,	chr7	127647860	T	-0.5073	9.397e-06	upstream_gene_variant,
rs2119453	-,	chr7	127646381	A	-0.5073	9.397e-06	intergenic_variant,
rs10215276	SND1,	chr7	127869390	C	-0.5075	9.485e-06	intron_variant,
rs1590844	-,	chr9	71652918	T	0.2938	9.607e-06	intergenic_variant,
rs79513206	SPI1,	chr11	47371943	T	0.8575	9.714e-06	intron_variant,
rs61897423	SPI1,	chr11	47382467	T	0.8575	9.714e-06	upstream_gene_variant,
rs67495773	LRRC7,	chr1	69715700	T	-0.3136	9.724e-06	intron_variant,
rs11977012	SND1,	chr7	127672042	A	-0.5095	9.898e-06	intron_variant,
rs6821896	GRID2,	chr4	93684716	T	-0.3273	9.936e-06	intron_variant,
