# Supplementary material for: Genetic and clinical determinants of neonatal jaundice and growth patterns in the Qingdao birth cohort: A genome-wide association study
Source: PLoS One. 2026 Jan 16;21(1):e0338567. doi: 10.1371/journal.pone.0338567 (PMC12810793; doi:10.1371/journal.pone.0338567)
Supplement: S7 Table — (XLSX) [file pone.0338567.s012.xlsx]

## Sheet: Sheet1
Supplementary Table 7. Allele frequence of significant missense variants (P <1×10-5) between our cohort and other populations.
rsID	QD cohort	ChinaMAP	G1000_EAS	G1000_AFR	G1000_AMR	G1000_EUR	G1000_SAS	gnomAD
rs1042597	0.49299	0.491122	0.506	0.0325	0.2954	0.2495	0.2791	0.208679
rs17868323	0.420549	0.437476	0.4385	0.6097	0.5072	0.6034	0.6943	0.613264
rs17868324	0.420398	0.437429	0.4385	0.6097	0.5072	0.6034	0.6943	0.613441
rs11692021	0.234811	0.221855	0.1964	0.2496	0.2637	0.3598	0.4274	0.340898
rs6759892	0.257123	0.247119	0.2242	0.3767	0.3444	0.3827	0.4765	0.394423
rs2070959	0.234283	0.221524	0.1964	0.239	0.2233	0.3101	0.4182	0.299748
rs1105879	0.256671	0.246883	0.2242	0.3018	0.3012	0.333	0.4673	0.336479
rs4148323	0.197573	0.181904	0.1379	0.0008	0.0115	0.007	0.0174	0.00920241
rs148399850	0.022765	0.0200699	0.0149	0	0	0.001	0.001	0.00190462
rs927472313	0.0143977	0.00920854	-	-	-	-	-	0.00358994
rs149243426	0.0124378	0.00864186	0.0089	0	0	0.001	0	0.00020276
rs10747556	0.512739	0.503022	0.4444	0.1067	0.4971	0.4095	0.2106	0.322903
