# Supplementary material for: Genetic and clinical determinants of neonatal jaundice and growth patterns in the Qingdao birth cohort: A genome-wide association study
Source: PLoS One. 2026 Jan 16;21(1):e0338567. doi: 10.1371/journal.pone.0338567 (PMC12810793; doi:10.1371/journal.pone.0338567)
Supplement: S8 Table — (XLSX) [file pone.0338567.s013.xlsx]

## Sheet: Sheet1
Supplementary Table 8. Allele frequency of missense variants (P <1×10-5) per Chinese administrative division based on the Chinese Millionome Database (CMDB).
rsID	Hebei	Gansu	Guangxi	Shanxi	Heilongjiang	Qinghai	Shanghai	Jiangxi	Ningxia	Jiangsu	Hainan	Jilin	Beijing	Henan	Sichuan	Shaanxi	Guizhou	Liaoning	Anhui	Hunan	Shandong	Xinjiang	Chongqing	Xizang	Yunnan	Hubei	Tianjin	Fujian	Zhejiang	Neimenggu	Guangdong
rs1042597	0.502344	0.466185	0.545577	0.506659	0.493086	0.427059	0.517782	0.507588	0.50315	0.52328	0.507404	0.496312	0.406475	0.499288	0.486886	0.516109	0.508229	0.539547	0.51023	0.512159	0.508698	0.488017	0.487461	0.565231	0.476798	0.501287	0.510676	0.539692	0.531993	0.483562	0.531073
rs6759892	0.27504	0.256313	0.202839	0.264073	0.254937	0.249072	0.236558	0.234899	0.258703	0.248999	0.218801	0.250135	0.252889	0.264899	0.256591	0.266034	0.240359	0.254821	0.254909	0.243132	0.266992	0.237334	0.246035	0.233293	0.276938	0.253552	0.269356	0.229473	0.248216	0.255351	0.225153
rs2070959	0.226248	0.252187	0.145567	0.24249	0.216465	0.275615	0.205589	0.184832	0.216966	0.230129	0.140632	0.242967	0.204028	0.208386	0.193698	0.240717	0.199546	0.205033	0.214477	0.189009	0.224072	0.209778	0.194857	0.279987	0.233642	0.201892	0.239121	0.177392	0.186778	0.23407	0.168905
rs1105879	0.242097	0.287063	0.208709	0.282182	0.237209	0.26307	0.239269	0.214429	0.256758	0.247919	0.197556	0.260009	0.18572	0.239621	0.232816	0.264427	0.228562	0.227264	0.247288	0.221005	0.251239	0.239262	0.24417	0.26668	0.268996	0.238164	0.253744	0.214407	0.216102	0.275436	0.208272
rs4148323	0.200862	0.217825	0.110087	0.200513	0.196069	0.251287	0.172731	0.160624	0.194276	0.174701	0.132885	0.213593	0.241944	0.19706	0.184464	0.221637	0.162586	0.215262	0.203992	0.160019	0.209288	0.181211	0.186456	0.28577	0.212693	0.178722	0.201662	0.166722	0.154827	0.225164	0.133169
rs148399850	0.026996	0.011022	0.009882	0.024728	0.027298	0.030677	0.016716	0.020227	0.026624	0.017124	0.015643	0.021851	0	0.022906	0.021099	0.026718	0.020485	0.024202	0.022952	0.020417	0.024804	0.029069	0.016462	0	0.020248	0.02314	0.025833	0.016093	0.016748	0.026272	0.013556
rs927472313	0.017413	0.015562	0.001738	0.018739	0.016498	0.021428	0.01171	0.007091	0.018824	0.011346	0.004941	0.012149	0	0.010228	0.004099	0.012527	0.007338	0.012496	0.012737	0.006988	0.014549	0.009751	0.005903	0	0.006153	0.007606	0.017716	0.005362	0.006608	0.016411	0.003951
rs149243426	0.01214	0.011557	0.00314	0.013865	0.011203	0.015451	0.005213	0.007894	0.01414	0.005642	0.005198	0	0	0.012053	0.007656	0.010242	0.005993	0	0.009684	0.006032	0.012434	0	0.009452	0	0.006734	0.007122	0.009815	0.006651	0.008939	0.0084	0.00415
rs10747556	0.528286	0.559363	0.456927	0.539887	0.529924	0.503938	0.520799	0.486704	0.536913	0.528054	0.455851	0.510789	0.605798	0.531746	0.506453	0.529029	0.506748	0.541846	0.534778	0.488515	0.537094	0.463514	0.498419	0.648607	0.519623	0.504941	0.540864	0.475445	0.51901	0.562542	0.474994
