# Supplementary material for: Genetic and clinical determinants of neonatal jaundice and growth patterns in the Qingdao birth cohort: A genome-wide association study
Source: PLoS One. 2026 Jan 16;21(1):e0338567. doi: 10.1371/journal.pone.0338567 (PMC12810793; doi:10.1371/journal.pone.0338567)
Supplement: S9 Table — (XLSX) [file pone.0338567.s014.xlsx]

## Sheet: Sheet1
Supplementary Table 9. GO enrichment analysis of all candidate genes for JAU, JAUR, BW, Height, Weight and BMI.
GO	Gene number	Backgroud gene number	P-value	GeneRatio
GO:0052696: flavonoid glucuronidation	9	89	1.1302e-18	0.101124
GO:0052697: xenobiotic glucuronidation	9	89	2.05502e-17	0.101124
GO:1904224: negative regulation of glucuronosyltransferase activity	8	89	2.41282e-16	0.0898876
GO:2001030: negative regulation of cellular glucuronidation	8	89	2.41282e-16	0.0898876
GO:0045922: negative regulation of fatty acid metabolic process	8	89	9.82907e-15	0.0898876
GO:0052695: cellular glucuronidation	9	89	1.52287e-14	0.101124
GO:0015020: glucuronosyltransferase activity	9	94	1.31127e-12	0.0957447
GO:0008194: UDP-glycosyltransferase activity	8	94	2.60703e-10	0.0851064
GO:0051552: flavone metabolic process	5	89	1.94433e-09	0.0561798
GO:0006805: xenobiotic metabolic process	9	89	6.16584e-08	0.101124
GO:0005783: endoplasmic reticulum	20	96	1.38142e-06	0.208333
GO:0001972: retinoic acid binding	5	94	2.46639e-06	0.0531915
GO:0046982: protein heterodimerization activity	12	94	2.58607e-06	0.12766
GO:0019899: enzyme binding	12	94	3.08046e-06	0.12766
GO:0042573: retinoic acid metabolic process	5	89	4.59065e-06	0.0561798
GO:0001889: liver development	5	89	0.000546199	0.0561798
GO:0005789: endoplasmic reticulum membrane	15	96	0.000666712	0.15625
GO:0004857: enzyme inhibitor activity	4	94	0.000723684	0.0425532
GO:0016020: membrane	30	96	0.00182266	0.3125
GO:0042803: protein homodimerization activity	11	94	0.00364479	0.117021
