# Supplementary material for: Genetic and clinical determinants of neonatal jaundice and growth patterns in the Qingdao birth cohort: A genome-wide association study
Source: PLoS One. 2026 Jan 16;21(1):e0338567. doi: 10.1371/journal.pone.0338567 (PMC12810793; doi:10.1371/journal.pone.0338567)
Supplement: S10 Table — (XLSX) [file pone.0338567.s015.xlsx]

## Sheet: Sheet1
Supplementary Table 10. Pathway enrichment analysis of all candidate genes for JAU, JAUR, BW, Height, Weight and BMI.
Pathway	Gene number	Backgroud gene number	P-value	GeneRatio
hsa00053: Ascorbate and aldarate metabolism	9	43	8.75479e-13	0.209302
hsa00040: Pentose and glucuronate interconversions	9	43	4.43125e-12	0.209302
hsa00140: Steroid hormone biosynthesis	10	43	1.08122e-11	0.232558
hsa00860: Porphyrin metabolism	9	43	2.07154e-11	0.209302
hsa00830: Retinol metabolism	9	43	9.6657e-10	0.209302
hsa05204: Chemical carcinogenesis - DNA adducts	9	43	1.22569e-09	0.209302
hsa00982: Drug metabolism - cytochrome P450	9	43	1.54303e-09	0.209302
hsa00980: Metabolism of xenobiotics by cytochrome P450	9	43	2.95916e-09	0.209302
hsa00983: Drug metabolism - other enzymes	9	43	3.63259e-09	0.209302
hsa04976: Bile secretion	9	43	8.57249e-09	0.209302
hsa01240: Biosynthesis of cofactors	9	43	5.97854e-07	0.209302
hsa05207: Chemical carcinogenesis - receptor activation	10	43	6.32753e-07	0.232558
hsa04270: Vascular smooth muscle contraction	4	43	0.0274086	0.0930233
hsa04390: Hippo signaling pathway	4	43	0.04096	0.0930233
hsa01100: Metabolic pathways	13	43	0.0614415	0.302326
