# Supplementary material for: Genetic and clinical determinants of neonatal jaundice and growth patterns in the Qingdao birth cohort: A genome-wide association study
Source: PLoS One. 2026 Jan 16;21(1):e0338567. doi: 10.1371/journal.pone.0338567 (PMC12810793; doi:10.1371/journal.pone.0338567)
Supplement: S11 Table — (XLSX) [file pone.0338567.s016.xlsx]

## Sheet: Sheet1
Supplementary Table 11. Genetic correlation between birth traits and 54 clinical factors in BBJ.
Phenotype1	Phenotype2	Sample size of phenotype 2	Genetic Correlation(rg)	SE	z	P-value
JAU	Height	165056	0.1227	0.0655	1.8713	0.0613
JAU	Nephrotic syndrome (NS)	178726	-0.6682	0.4359	-1.5331	0.1252
JAU	Body mass index (BMI)	163835	-0.1225	0.0828	-1.479	0.1391
JAU	Unstable angina pectoris (UAP)	152105	0.2321	0.1573	1.4749	0.1402
JAU	Rheumatoid arthritis (RA)	178616	-0.2824	0.1952	-1.4463	0.1481
JAU	Glucose	133336	-0.2132	0.1578	-1.3511	0.1767
JAU	Cardiomegaly (Car)	178726	0.5037	0.3968	1.2696	0.2042
JAU	Acute renal failure (ARF)	174810	0.4862	0.4151	1.1713	0.2415
JAU	Alkaline phosphatase (ALP)	118886	0.1505	0.1313	1.1468	0.2515
JAU	Total Bilirubin (Tbil)	124341	0.1891	0.1679	1.1265	0.26
JAU	Total protein (TP)	133321	-0.1174	0.1119	-1.0489	0.2942
JAU	Myocardial infarction (MI)	161206	0.0961	0.0976	0.9849	0.3247
JAU	Peripheral arterial disease (PAD)	177713	0.153	0.1657	0.9233	0.3559
JAU	Albumin (Alb)	120539	-0.1118	0.1226	-0.9116	0.362
JAU	Chronic renal failure (CRF)	176462	0.3556	0.3911	0.9092	0.3632
JAU	Basophil count (BAS)	91908	-0.1061	0.1175	-0.903	0.3666
JAU	Red blood cell count (RBC)	153512	0.0774	0.0945	0.8197	0.4124
JAU	Cirrhosis (Cir)	178726	0.3552	0.4455	0.7973	0.4253
JAU	Lymphocyte count (LYM)	95717	-0.0937	0.1231	-0.7613	0.4465
JAU	Pulse pressure (PP)	145445	-0.0804	0.1101	-0.7299	0.4655
JAU	Stable angina pectoris (SAP)	165047	0.0903	0.1256	0.7189	0.4722
JAU	Neutrophil count (NEU)	82810	0.08	0.1148	0.6964	0.4862
JAU	Hematocrit (Ht)	153015	0.0794	0.1187	0.6689	0.5035
JAU	Hemoglobin (Hb)	152447	0.0761	0.1193	0.6374	0.5239
JAU	Mean corpuscular hemoglobin (MCH)	128028	-0.0492	0.0825	-0.5968	0.5506
JAU	Sytolic blood pressure (SBP)	145505	-0.0577	0.0985	-0.5855	0.5582
JAU	Alanine aminotransferase (ALT)	150545	0.0628	0.1073	0.5854	0.5583
JAU	Calcium channel blockers (C08)	178726	-0.0584	0.1031	-0.5663	0.5712
JAU	Mean corpuscular volume (MCV)	129832	-0.0458	0.0814	-0.5624	0.5739
JAU	Mean corpuscular hemoglobin concentration (MCHC)	135482	-0.074	0.1357	-0.5451	0.5857
JAU	Hypertrophic cardiomyopathy (HC)	178128	-0.2295	0.4325	-0.5307	0.5956
JAU	Angina pectoris (Ang)	159165	0.0695	0.1483	0.4685	0.6395
JAU	Triglycerides (TG)	111667	0.047	0.1017	0.4626	0.6437
JAU	Blood urea nitrogen (BUN)	148767	-0.0494	0.1073	-0.4605	0.6452
JAU	Type 2 diabetes (T2D)	177415	-0.0412	0.0926	-0.4448	0.6564
JAU	Body weight (BW)	165419	-0.0279	0.0701	-0.3973	0.6912
JAU	Calcium (Ca)	83980	-0.0544	0.1404	-0.3879	0.6981
JAU	Mean arterial pressure (MAP)	145502	-0.0347	0.1079	-0.3211	0.7481
JAU	Pneumonia (Pn)	178726	0.0753	0.2501	0.3012	0.7632
JAU	Chronic heart failure (CHF)	178726	-0.0582	0.2162	-0.2692	0.7877
JAU	HDL-cholesterol (HDLC)	74970	0.0287	0.1172	0.2446	0.8068
JAU	Spinal canal stenosis (SCS)	178726	0.0767	0.3286	0.2335	0.8154
JAU	Platelet count (PLT)	148623	-0.0175	0.0806	-0.2167	0.8285
JAU	Total cholesterol (TC)	135808	-0.0239	0.1278	-0.1871	0.8516
JAU	Urolithiasis (Uro)	178726	-0.0212	0.1327	-0.1595	0.8733
JAU	White blood cell count (WBC)	154355	-0.0128	0.0865	-0.148	0.8823
JAU	Eosinophil count (EOS)	93063	-0.0171	0.1214	-0.1406	0.8881
JAU	LDL-cholesterol (LDLC)	72866	0.0171	0.1277	0.1342	0.8933
JAU	Monocyte count (MON)	95119	-0.0094	0.1339	-0.0701	0.9441
JAU	G-glutamyl transpeptidase (GGT)	133471	0.0051	0.0835	0.0611	0.9512
JAU	HbA1c	71221	0.0028	0.1331	0.0208	0.9834
JAU	Diastolic blood pressure (DBP)	145515	-0.0024	0.1219	-0.02	0.9841
JAU	Asthma (As)	175948	-0.0019	0.1339	-0.0144	0.9885
JAU	Aspartate transaminase (AST)	150068	0.0007	0.1075	0.0067	0.9947
JAUR	Calcium channel blockers (C08)	178726	-0.4115	0.2555	-1.6106	0.1073
JAUR	Albumin (Alb)	120539	0.4811	0.2988	1.61	0.1074
JAUR	Chronic heart failure (CHF)	178726	0.8622	0.5442	1.5843	0.1131
JAUR	Mean corpuscular hemoglobin (MCH)	128028	0.2718	0.1941	1.4005	0.1614
JAUR	Mean corpuscular hemoglobin concentration (MCHC)	135482	0.2895	0.2335	1.2398	0.215
JAUR	Calcium (Ca)	83980	0.3219	0.2623	1.2271	0.2198
JAUR	HDL-cholesterol (HDLC)	74970	0.2477	0.203	1.22	0.2225
JAUR	Mean corpuscular volume (MCV)	129832	0.1876	0.1547	1.2122	0.2254
JAUR	Basophil count (BAS)	91908	-0.3011	0.2525	-1.1923	0.2331
JAUR	Alanine aminotransferase (ALT)	150545	-0.2299	0.2053	-1.1202	0.2626
JAUR	Type 2 diabetes (T2D)	177415	0.2007	0.1793	1.1193	0.263
JAUR	Total protein (TP)	133321	0.1995	0.1892	1.0545	0.2916
JAUR	Asthma (As)	175948	0.2772	0.2635	1.0521	0.2928
JAUR	Lymphocyte count (LYM)	95717	-0.2833	0.2702	-1.0485	0.2944
JAUR	Total Bilirubin (Tbil)	124341	0.5425	0.5404	1.0039	0.3154
JAUR	Blood urea nitrogen (BUN)	148767	0.1818	0.1841	0.9874	0.3235
JAUR	Cirrhosis (Cir)	178726	-0.69	0.7207	-0.9574	0.3384
JAUR	Myocardial infarction (MI)	161206	0.1545	0.1655	0.933	0.3508
JAUR	Nephrotic syndrome (NS)	178726	-0.5473	0.6088	-0.899	0.3686
JAUR	LDL-cholesterol (LDLC)	72866	0.1986	0.2243	0.8854	0.3759
JAUR	Cardiomegaly (Car)	178726	0.614	0.7076	0.8677	0.3855
JAUR	Body weight (BW)	165419	-0.1064	0.1288	-0.8265	0.4085
JAUR	Height	165056	-0.096	0.128	-0.7496	0.4535
JAUR	Rheumatoid arthritis (RA)	178616	0.2255	0.3097	0.7281	0.4666
JAUR	Urolithiasis (Uro)	178726	0.1333	0.1953	0.6825	0.4949
JAUR	Platelet count (PLT)	148623	0.0869	0.13	0.6686	0.5037
JAUR	G-glutamyl transpeptidase (GGT)	133471	-0.0959	0.1472	-0.6516	0.5146
JAUR	HbA1c	71221	0.1162	0.1955	0.5944	0.5522
JAUR	Aspartate transaminase (AST)	150068	-0.0905	0.1551	-0.5835	0.5596
JAUR	Total cholesterol (TC)	135808	0.1095	0.1892	0.5789	0.5627
JAUR	Red blood cell count (RBC)	153512	-0.0797	0.1391	-0.5729	0.5667
JAUR	Hemoglobin (Hb)	152447	0.1023	0.1798	0.5689	0.5694
JAUR	Body mass index (BMI)	163835	-0.0612	0.1157	-0.529	0.5968
JAUR	Triglycerides (TG)	111667	-0.0787	0.1518	-0.5183	0.6042
JAUR	Monocyte count (MON)	95119	0.1083	0.2094	0.5174	0.6049
JAUR	Acute renal failure (ARF)	174810	0.2925	0.6428	0.4551	0.6491
JAUR	Neutrophil count (NEU)	82810	-0.0786	0.173	-0.4546	0.6494
JAUR	White blood cell count (WBC)	154355	-0.0586	0.1349	-0.4343	0.6641
JAUR	Eosinophil count (EOS)	93063	-0.0716	0.1827	-0.3922	0.6949
JAUR	Pneumonia (Pn)	178726	-0.1323	0.4329	-0.3057	0.7598
JAUR	Stable angina pectoris (SAP)	165047	0.0592	0.2072	0.2857	0.7751
JAUR	Hematocrit (Ht)	153015	0.0408	0.1656	0.2466	0.8052
JAUR	Alkaline phosphatase (ALP)	118886	0.0405	0.1729	0.2345	0.8146
JAUR	Angina pectoris (Ang)	159165	0.0512	0.2209	0.2319	0.8166
JAUR	Hypertrophic cardiomyopathy (HC)	178128	-0.1194	0.6841	-0.1746	0.8614
JAUR	Sytolic blood pressure (SBP)	145505	0.0234	0.1455	0.1608	0.8722
JAUR	Unstable angina pectoris (UAP)	152105	0.0347	0.2223	0.1559	0.8761
JAUR	Pulse pressure (PP)	145445	0.028	0.1819	0.1538	0.8777
JAUR	Peripheral arterial disease (PAD)	177713	-0.0244	0.2652	-0.0918	0.9268
JAUR	Glucose	133336	0.0149	0.2065	0.0724	0.9423
JAUR	Mean arterial pressure (MAP)	145502	0.01	0.1505	0.0663	0.9471
JAUR	Chronic renal failure (CRF)	176462	-0.0316	0.6097	-0.0518	0.9587
JAUR	Diastolic blood pressure (DBP)	145515	0.0076	0.1684	0.0452	0.964
JAUR	Spinal canal stenosis (SCS)	178726	-0.001	0.5357	-0.0018	0.9986
BW	Height	165056	0.3737	0.2348	1.5916	0.1115
BW	Body weight (BW)	165419	0.4594	0.2971	1.5465	0.122
BW	HDL-cholesterol (HDLC)	74970	-0.5492	0.3817	-1.4389	0.1502
BW	Mean corpuscular volume (MCV)	129832	0.2928	0.2159	1.3563	0.175
BW	Body mass index (BMI)	163835	0.2844	0.2202	1.2917	0.1965
BW	Calcium (Ca)	83980	-0.4769	0.3711	-1.285	0.1988
BW	Mean corpuscular hemoglobin concentration (MCHC)	135482	-0.4532	0.3685	-1.2298	0.2188
BW	Rheumatoid arthritis (RA)	178616	0.5101	0.4156	1.2275	0.2196
BW	Red blood cell count (RBC)	153512	-0.2245	0.2043	-1.0988	0.2719
BW	Blood urea nitrogen (BUN)	148767	-0.2347	0.2159	-1.0871	0.277
BW	Alkaline phosphatase (ALP)	118886	-0.2664	0.2457	-1.0841	0.2783
BW	Pulse pressure (PP)	145445	-0.2915	0.3087	-0.9442	0.3451
BW	Spinal canal stenosis (SCS)	178726	-0.5865	0.6431	-0.912	0.3618
BW	White blood cell count (WBC)	154355	-0.1736	0.1976	-0.8783	0.3798
BW	Hypertrophic cardiomyopathy (HC)	178128	0.8802	1.0234	0.86	0.3898
BW	Sytolic blood pressure (SBP)	145505	-0.2076	0.2446	-0.8485	0.3961
BW	Chronic heart failure (CHF)	178726	-0.3935	0.4791	-0.8214	0.4114
BW	G-glutamyl transpeptidase (GGT)	133471	-0.1528	0.2008	-0.7607	0.4468
BW	Calcium channel blockers (C08)	178726	0.1699	0.2359	0.7201	0.4714
BW	Mean corpuscular hemoglobin (MCH)	128028	0.118	0.165	0.7155	0.4743
BW	Mean arterial pressure (MAP)	145502	-0.1578	0.2279	-0.6923	0.4887
BW	Hemoglobin (Hb)	152447	-0.1601	0.2366	-0.6769	0.4985
BW	Total Bilirubin (Tbil)	124341	-0.1925	0.287	-0.6708	0.5024
BW	Glucose	133336	0.1725	0.2633	0.6552	0.5123
BW	Peripheral arterial disease (PAD)	177713	-0.2368	0.371	-0.6383	0.5233
BW	Neutrophil count (NEU)	82810	-0.1301	0.2233	-0.5823	0.5604
BW	Diastolic blood pressure (DBP)	145515	-0.1314	0.2298	-0.5718	0.5675
BW	Aspartate transaminase (AST)	150068	-0.0956	0.1886	-0.5068	0.6123
BW	Albumin (Alb)	120539	-0.1055	0.2188	-0.482	0.6298
BW	HbA1c	71221	-0.1159	0.2584	-0.4485	0.6538
BW	Nephrotic syndrome (NS)	178726	0.2706	0.6236	0.4339	0.6643
BW	Total protein (TP)	133321	0.0839	0.1981	0.4236	0.6718
BW	Lymphocyte count (LYM)	95717	-0.1048	0.2496	-0.4197	0.6747
BW	Stable angina pectoris (SAP)	165047	0.1046	0.2623	0.3987	0.6901
BW	Eosinophil count (EOS)	93063	-0.0798	0.2377	-0.3358	0.737
BW	Acute renal failure (ARF)	174810	0.227	0.7016	0.3236	0.7463
BW	Triglycerides (TG)	111667	-0.0596	0.1892	-0.315	0.7527
BW	Cirrhosis (Cir)	178726	-0.2107	0.6774	-0.311	0.7558
BW	LDL-cholesterol (LDLC)	72866	-0.076	0.2458	-0.3093	0.7571
BW	Alanine aminotransferase (ALT)	150545	0.0602	0.1996	0.3014	0.7631
BW	Unstable angina pectoris (UAP)	152105	0.0941	0.3183	0.2955	0.7676
BW	Monocyte count (MON)	95119	0.0758	0.2584	0.2936	0.7691
BW	Basophil count (BAS)	91908	-0.0611	0.2199	-0.2778	0.7811
BW	Myocardial infarction (MI)	161206	0.0558	0.2012	0.2773	0.7816
BW	Type 2 diabetes (T2D)	177415	0.0437	0.1601	0.2726	0.7852
BW	Asthma (As)	175948	0.0572	0.2197	0.2605	0.7945
BW	Angina pectoris (Ang)	159165	0.0743	0.3117	0.2384	0.8116
BW	Hematocrit (Ht)	153015	-0.0456	0.2107	-0.2167	0.8284
BW	Cardiomegaly (Car)	178726	-0.1166	0.5764	-0.2022	0.8397
BW	Platelet count (PLT)	148623	0.0201	0.1412	0.1426	0.8866
BW	Total cholesterol (TC)	135808	-0.0284	0.234	-0.1214	0.9034
BW	Urolithiasis (Uro)	178726	0.0154	0.2343	0.0659	0.9475
BW	Pneumonia (Pn)	178726	-0.016	0.437	-0.0367	0.9707
BW	Chronic renal failure (CRF)	176462	0.0224	0.7092	0.0316	0.9748
Weight	Body weight (BW)	165419	0.4025	0.2158	1.8654	0.0621
Weight	Height	165056	0.3259	0.1778	1.8328	0.0668
Weight	Body mass index (BMI)	163835	0.256	0.1623	1.5776	0.1147
Weight	HDL-cholesterol (HDLC)	74970	-0.3284	0.2249	-1.4601	0.1443
Weight	Blood urea nitrogen (BUN)	148767	-0.2677	0.2057	-1.3012	0.1932
Weight	Eosinophil count (EOS)	93063	0.2924	0.228	1.2823	0.1997
Weight	Cardiomegaly (Car)	178726	0.7161	0.5736	1.2485	0.2119
Weight	Calcium (Ca)	83980	-0.2806	0.24	-1.1694	0.2422
Weight	Total Bilirubin (Tbil)	124341	-0.2983	0.2558	-1.1662	0.2435
Weight	Pulse pressure (PP)	145445	-0.2346	0.2065	-1.1364	0.2558
Weight	Platelet count (PLT)	148623	0.184	0.1715	1.0726	0.2834
Weight	Glucose	133336	-0.2318	0.229	-1.0122	0.3115
Weight	Nephrotic syndrome (NS)	178726	-0.6797	0.6821	-0.9966	0.319
Weight	Pneumonia (Pn)	178726	0.4154	0.4266	0.9738	0.3302
Weight	HbA1c	71221	0.2091	0.2238	0.9345	0.35
Weight	Angina pectoris (Ang)	159165	-0.1831	0.1991	-0.9197	0.3577
Weight	Aspartate transaminase (AST)	150068	-0.1571	0.1904	-0.825	0.4093
Weight	Peripheral arterial disease (PAD)	177713	0.2196	0.2684	0.8183	0.4132
Weight	Mean corpuscular hemoglobin concentration (MCHC)	135482	-0.142	0.1829	-0.7761	0.4377
Weight	Acute renal failure (ARF)	174810	-0.486	0.6289	-0.7728	0.4396
Weight	Neutrophil count (NEU)	82810	-0.142	0.1848	-0.7688	0.442
Weight	Mean corpuscular volume (MCV)	129832	0.1013	0.1332	0.7606	0.4469
Weight	Calcium channel blockers (C08)	178726	0.1122	0.1686	0.6653	0.5059
Weight	Stable angina pectoris (SAP)	165047	-0.1219	0.1896	-0.6427	0.5204
Weight	Red blood cell count (RBC)	153512	-0.074	0.1293	-0.5718	0.5674
Weight	Sytolic blood pressure (SBP)	145505	-0.0865	0.1523	-0.5682	0.5699
Weight	Hemoglobin (Hb)	152447	-0.0928	0.1634	-0.5677	0.5702
Weight	Cirrhosis (Cir)	178726	-0.3887	0.7123	-0.5457	0.5852
Weight	Mean corpuscular hemoglobin (MCH)	128028	0.0708	0.1303	0.5433	0.5869
Weight	Hypertrophic cardiomyopathy (HC)	178128	-0.3151	0.6206	-0.5078	0.6116
Weight	Alkaline phosphatase (ALP)	118886	-0.0981	0.1935	-0.507	0.6121
Weight	Diastolic blood pressure (DBP)	145515	0.0875	0.1733	0.5046	0.6138
Weight	Total protein (TP)	133321	0.0854	0.1949	0.4381	0.6613
Weight	Type 2 diabetes (T2D)	177415	0.0615	0.1435	0.4285	0.6683
Weight	Myocardial infarction (MI)	161206	0.0606	0.1488	0.4075	0.6836
Weight	LDL-cholesterol (LDLC)	72866	-0.0891	0.2258	-0.3946	0.6932
Weight	G-glutamyl transpeptidase (GGT)	133471	-0.0613	0.1564	-0.3919	0.6951
Weight	Albumin (Alb)	120539	-0.0743	0.2051	-0.3623	0.7172
Weight	Chronic renal failure (CRF)	176462	0.2253	0.6507	0.3463	0.7292
Weight	White blood cell count (WBC)	154355	-0.0415	0.1424	-0.2915	0.7706
Weight	Rheumatoid arthritis (RA)	178616	0.0731	0.2597	0.2813	0.7784
Weight	Basophil count (BAS)	91908	0.0563	0.2066	0.2726	0.7852
Weight	Alanine aminotransferase (ALT)	150545	-0.0524	0.2022	-0.2589	0.7957
Weight	Unstable angina pectoris (UAP)	152105	0.0462	0.209	0.2208	0.8252
Weight	Hematocrit (Ht)	153015	-0.0327	0.1516	-0.2159	0.829
Weight	Asthma (As)	175948	-0.041	0.1956	-0.2095	0.8341
Weight	Spinal canal stenosis (SCS)	178726	-0.074	0.4467	-0.1656	0.8685
Weight	Lymphocyte count (LYM)	95717	-0.0275	0.185	-0.1488	0.8817
Weight	Mean arterial pressure (MAP)	145502	0.0177	0.1521	0.1162	0.9075
Weight	Chronic heart failure (CHF)	178726	0.0056	0.3318	0.0168	0.9866
Weight	Total cholesterol (TC)	135808	-0.0025	0.1637	-0.0155	0.9876
Weight	Monocyte count (MON)	95119	0.0024	0.1836	0.0129	0.9897
Weight	Urolithiasis (Uro)	178726	-0.002	0.1919	-0.0103	0.9918
Weight	Triglycerides (TG)	111667	-0.0012	0.1326	-0.0087	0.9931
BMI	Albumin (Alb)	120539	-0.1231	0.1787	-0.6886	0.4911
BMI	Alkaline phosphatase (ALP)	118886	0.04	0.1333	0.3003	0.764
BMI	Alanine aminotransferase (ALT)	150545	-0.1023	0.1571	-0.6514	0.5148
BMI	Angina pectoris (Ang)	159165	-0.0966	0.1775	-0.5444	0.5862
BMI	Acute renal failure (ARF)	174810	-0.0712	0.4537	-0.157	0.8752
BMI	Asthma (As)	175948	-0.206	0.1763	-1.1679	0.2429
BMI	Aspartate transaminase (AST)	150068	-0.1435	0.1377	-1.0416	0.2976
BMI	Basophil count (BAS)	91908	0.2447	0.1879	1.3027	0.1927
BMI	Body mass index (BMI)	163835	0.1846	0.1074	1.7181	0.0858
BMI	Blood urea nitrogen (BUN)	148767	-0.1328	0.145	-0.9157	0.3598
BMI	Body weight (BW)	165419	0.163	0.1047	1.5574	0.1194
BMI	Calcium channel blockers (C08)	178726	0.0282	0.1332	0.2113	0.8326
BMI	Calcium (Ca)	83980	-0.062	0.1663	-0.3731	0.7091
BMI	Cardiomegaly (Car)	178726	1.0324	0.5762	1.7918	0.0732
BMI	Chronic heart failure (CHF)	178726	-0.3333	0.2982	-1.1176	0.2637
BMI	Cirrhosis (Cir)	178726	0.0354	0.4784	0.074	0.941
BMI	Chronic renal failure (CRF)	176462	-0.6486	0.5689	-1.14	0.2543
BMI	Diastolic blood pressure (DBP)	145515	0.0152	0.1312	0.1162	0.9075
BMI	Eosinophil count (EOS)	93063	0.405	0.1881	2.1534	0.0313
BMI	G-glutamyl transpeptidase (GGT)	133471	-0.0637	0.1211	-0.5264	0.5986
BMI	Glucose	133336	0.0533	0.1748	0.3052	0.7602
BMI	HbA1c	71221	0.1904	0.1672	1.1387	0.2548
BMI	Hemoglobin (Hb)	152447	-0.0838	0.1379	-0.6072	0.5437
BMI	Hypertrophic cardiomyopathy (HC)	178128	0.1572	0.4935	0.3185	0.7501
BMI	HDL-cholesterol (HDLC)	74970	-0.2081	0.1618	-1.2865	0.1983
BMI	Height	165056	0.0188	0.0805	0.2337	0.8152
BMI	Hematocrit (Ht)	153015	-0.0373	0.1275	-0.2923	0.7701
BMI	LDL-cholesterol (LDLC)	72866	-0.0136	0.1699	-0.0799	0.9363
BMI	Lymphocyte count (LYM)	95717	0.0436	0.1518	0.2873	0.7739
BMI	Mean arterial pressure (MAP)	145502	4.0336e-05	0.1204	0.0003	0.9997
BMI	Mean corpuscular hemoglobin concentration (MCHC)	135482	-0.0334	0.1473	-0.227	0.8204
BMI	Mean corpuscular hemoglobin (MCH)	128028	0.0662	0.1079	0.6131	0.5398
BMI	Mean corpuscular volume (MCV)	129832	0.0775	0.1054	0.7352	0.4622
BMI	Myocardial infarction (MI)	161206	0.0251	0.1156	0.2171	0.8281
BMI	Monocyte count (MON)	95119	0.0622	0.1585	0.3924	0.6947
BMI	Neutrophil count (NEU)	82810	-0.1039	0.1526	-0.6808	0.496
BMI	Nephrotic syndrome (NS)	178726	-0.5024	0.4401	-1.1416	0.2536
BMI	Peripheral arterial disease (PAD)	177713	-0.137	0.212	-0.6464	0.518
BMI	Platelet count (PLT)	148623	0.196	0.1377	1.4242	0.1544
BMI	Pneumonia (Pn)	178726	0.0045	0.2928	0.0155	0.9876
BMI	Pulse pressure (PP)	145445	-0.0655	0.1553	-0.4218	0.6732
BMI	Rheumatoid arthritis (RA)	178616	0.219	0.2111	1.0374	0.2995
BMI	Red blood cell count (RBC)	153512	-0.0745	0.1136	-0.6559	0.5119
BMI	Stable angina pectoris (SAP)	165047	-0.0137	0.1675	-0.0818	0.9348
BMI	Sytolic blood pressure (SBP)	145505	-0.0512	0.1235	-0.4147	0.6783
BMI	Spinal canal stenosis (SCS)	178726	0.1484	0.3918	0.3786	0.705
BMI	Type 2 diabetes (T2D)	177415	0.069	0.116	0.5947	0.5521
BMI	Total Bilirubin (Tbil)	124341	-0.1471	0.1737	-0.8469	0.397
BMI	Total cholesterol (TC)	135808	-0.0511	0.1506	-0.3393	0.7344
BMI	Triglycerides (TG)	111667	0.0443	0.119	0.3727	0.7094
BMI	Total protein (TP)	133321	0.0583	0.1423	0.4093	0.6823
BMI	Unstable angina pectoris (UAP)	152105	-0.087	0.183	-0.4755	0.6344
BMI	Urolithiasis (Uro)	178726	0.1967	0.1808	1.0878	0.2767
BMI	White blood cell count (WBC)	154355	-0.0258	0.1112	-0.2318	0.8167
