# Supplementary material for: Genetic and clinical determinants of neonatal jaundice and growth patterns in the Qingdao birth cohort: A genome-wide association study
Source: PLoS One. 2026 Jan 16;21(1):e0338567. doi: 10.1371/journal.pone.0338567 (PMC12810793; doi:10.1371/journal.pone.0338567)
Supplement: S12 Table — (XLSX) [file pone.0338567.s017.xlsx]

## Sheet: Sheet1
Table S14. Functional prediction of the novel missense mutations identified in the GWAS.
SNP	Chromsome	Base position (hg38)	ref	alt	Amino acids	Codons	Consequence	SYMBOL	SIFT	PolyPhen
rs17868324	chr2	233682329	G	A	R/Q	cGa/cAa	missense_variant	UGT1A7	tolerated_low_confidence(0.13)	benign(0)
rs17868323	chr2	233682324	T	G	N/K	aaT/aaG	missense_variant	UGT1A7	tolerated_low_confidence(0.42)	benign(0)
rs1042597	chr2	233618225	C	G	A/G	gCt/gGt	missense_variant	UGT1A8	deleterious_low_confidence(0.02)	benign(0.12)
rs148399850	chr13	51937490	C	T	V/I	Gtc/Atc	missense_variant	ATP7B	tolerated_low_confidence(0.08)	-
rs927472313	chr10	17752395	G	T	A/S	Gcc/Tcc	missense_variant	TMEM236	tolerated(0.1)	benign(0.07)
rs10747556	chr12	48914501	A	G	H/R	cAc/cGc	missense_variant	CCDC65	tolerated(0.54)	benign(0)
rs149243426	chr10	91989160	A	G	T/A	Act/Gct	missense_variant	BTAF1	deleterious(0.03)	benign(0.005)
